# Supplementary material for: Parameter estimation for nonlinear sandwich system using instantaneous performance principle
Source: PLoS One. 2022 Dec 14;17(12):e0271160. doi: 10.1371/journal.pone.0271160 (PMC9749997; doi:10.1371/journal.pone.0271160)
Supplement: S1 Data — (ZIP) [file pone.0271160.s001.zip]

Archive with 1 entries (1 files):
- Input -output of  Servo system.txt
