# Supplementary material for: Parameter estimation for nonlinear sandwich system using instantaneous performance principle
Source: PLoS One. 2022 Dec 14;17(12):e0271160. doi: 10.1371/journal.pone.0271160 (PMC9749997; doi:10.1371/journal.pone.0271160)
Supplement: S1 Data — (ZIP) [file pone.0271160.s001.zip › Input -output of Servo system.txt]

0.011170	0.000000	1.116902	0.050000	0.055000	0.000000	0.000000	0.000000	1.116974	0.335651	0.000000
0.022337	0.000000	1.116575	0.100550	0.110000	0.000000	0.000000	0.000000	1.116757	0.671795	0.000000
0.033501	0.000000	1.116031	0.151650	0.165000	0.000000	0.000000	0.000000	1.116321	1.008366	0.000000
0.044657	0.000098	1.115269	0.203300	0.220000	0.000000	0.000000	0.000000	1.105851	1.342349	0.000000
0.055805	0.000982	1.114290	0.255500	0.275000	0.000000	0.000000	0.000000	1.026440	1.653022	0.000000
0.066942	0.003338	1.113093	0.308250	0.330000	0.000000	0.000000	0.000000	0.878090	1.919630	0.000000
0.078066	0.010308	1.111680	0.361550	0.385000	0.000000	0.000000	0.000000	0.415364	2.047627	0.000000
0.089175	0.022089	1.110049	0.415400	0.440000	0.000000	0.000000	0.000000	-0.067215	2.030817	0.000000
0.100267	0.032398	1.108203	0.469800	0.495000	0.000000	0.000000	0.000000	0.078309	2.057703	0.000000
0.111338	0.043982	1.106140	0.524750	0.550000	0.000000	0.000000	0.000000	-0.051273	2.045689	0.000000
0.122389	0.049971	1.103862	0.580250	0.605000	0.000000	0.000000	0.000000	0.506153	2.201155	0.000000
0.133415	0.062636	1.101368	0.636300	0.660000	0.000000	0.000000	0.000000	-0.163822	2.155548	0.000000
0.144415	0.075006	1.098660	0.692900	0.715000	0.000000	0.000000	0.000000	-0.136970	2.117927	0.000000
0.155387	0.087376	1.095737	0.750050	0.770000	0.000000	0.000000	0.000000	-0.139786	2.079392	0.000000
0.166329	0.108974	1.092601	0.807750	0.825000	0.000000	0.000000	0.000000	-1.065658	1.762563	0.000000
0.177239	0.124387	1.089252	0.866000	0.880000	0.000000	0.000000	0.000000	-0.450399	1.630085	0.000000
0.188114	0.146771	1.085691	0.924800	0.935000	0.000000	0.000000	0.000000	-1.150896	1.286884	0.000000
0.198952	0.158749	1.081918	0.984150	0.990000	0.000000	0.000000	0.000000	-0.113910	1.254721	0.000000
0.209751	0.173769	1.077934	1.044050	1.045000	0.000000	0.000000	0.000000	-0.422131	1.129881	0.000000
0.220510	0.182900	1.073740	1.104500	1.100000	0.000000	0.000000	0.000000	0.162829	1.180610	0.000000
0.231225	0.193601	1.069336	1.165500	1.155000	0.000000	0.000000	0.000000	0.001450	1.182926	0.000000
0.241896	0.199589	1.064724	1.227050	1.210000	0.000000	0.000000	0.000000	0.468181	1.325496	0.000000
0.252519	0.208229	1.059905	1.289150	1.265000	0.000000	0.000000	0.000000	0.198394	1.387229	0.000000
0.263093	0.214021	1.054879	1.351800	1.320000	0.000000	0.000000	0.000000	0.478178	1.533136	0.000000
0.273616	0.219617	1.049647	1.415000	1.375000	0.000000	0.000000	0.000000	0.492684	1.683641	0.000000
0.284086	0.222170	1.044210	1.478750	1.430000	0.000000	0.000000	0.000000	0.791691	1.924244	0.000000
0.294500	0.227176	1.038570	1.543050	1.485000	0.000000	0.000000	0.000000	0.540716	2.089825	0.000000
0.304856	0.233263	1.032728	1.607900	1.540000	0.000000	0.000000	0.000000	0.426982	2.221499	0.000000
0.315154	0.241314	1.026684	1.673300	1.595000	0.000000	0.000000	0.000000	0.224690	2.292598	0.000000
0.325389	0.246222	1.020440	1.739250	1.649999	0.000000	0.000000	0.000000	0.532705	2.456368	0.000000
0.335562	0.258396	1.013997	1.705750	1.595000	0.000000	0.000000	0.000000	-0.200132	2.400186	0.000000
0.345669	0.273515	1.007357	1.671700	1.540000	0.000000	0.000000	0.000000	-0.501198	2.253435	0.000000
0.355708	0.300218	1.000520	1.637100	1.485000	0.000000	0.000000	0.000000	-1.666399	1.756289	0.000000
0.365678	0.318184	0.993488	1.601950	1.430000	0.000000	0.000000	0.000000	-0.799578	1.518790	0.000000
0.375577	0.335561	0.986262	1.566250	1.375000	0.000000	0.000000	0.000000	-0.747803	1.296450	0.000000
0.385403	0.360400	0.978844	1.530000	1.320000	0.000000	0.000000	0.000000	-1.501253	0.847325	0.000000
0.395153	0.374439	0.971235	1.493200	1.265000	0.000000	0.000000	0.000000	-0.428844	0.719707	0.000000
0.404827	0.384256	0.963437	1.455850	1.210000	0.000000	0.000000	0.000000	-0.014396	0.716417	0.000000
0.414422	0.391325	0.955451	1.417950	1.155000	0.000000	0.000000	0.000000	0.252601	0.793352	0.000000
0.423935	0.393681	0.947279	1.379500	1.100000	0.000000	0.000000	0.000000	0.715761	1.009593	0.000000
0.433367	0.395546	0.938922	1.340500	1.045000	0.000000	0.000000	0.000000	0.756584	1.238460	0.000000
0.442713	0.397706	0.930382	1.300950	0.990000	0.000000	0.000000	0.000000	0.718683	1.456315	0.000000
0.451974	0.399080	0.921661	1.260850	0.935000	0.000000	0.000000	0.000000	0.788592	1.695537	0.000000
0.461146	0.402909	0.912760	1.220200	0.880000	0.000000	0.000000	0.000000	0.534343	1.858752	0.000000
0.470228	0.408898	0.903681	1.179000	0.825000	0.000000	0.000000	0.000000	0.309369	1.954629	0.000000
0.479219	0.421759	0.894426	1.137250	0.770000	0.000000	0.000000	0.000000	-0.387022	1.841395	0.000000
0.488116	0.432067	0.884996	1.094950	0.715000	0.000000	0.000000	0.000000	-0.141110	1.801865	0.000000
0.496918	0.449837	0.875394	1.052100	0.660000	0.000000	0.000000	0.000000	-0.896754	1.535193	0.000000
0.505623	0.461421	0.865621	1.008700	0.605000	0.000000	0.000000	0.000000	-0.287940	1.451021	0.000000
0.514230	0.466723	0.855680	0.964750	0.550000	0.000000	0.000000	0.000000	0.330521	1.552552	0.000000
0.522736	0.476344	0.845572	0.920250	0.495000	0.000000	0.000000	0.000000	-0.111473	1.521430	0.000000
0.531141	0.490874	0.835298	0.875200	0.440000	0.000000	0.000000	0.000000	-0.612538	1.339682	0.000000
0.539442	0.505306	0.824863	0.829600	0.385000	0.000000	0.000000	0.000000	-0.613075	1.157466	0.000000
0.547638	0.514338	0.814266	0.783450	0.330000	0.000000	0.000000	0.000000	-0.083630	1.134042	0.000000
0.555727	0.526511	0.803510	0.736750	0.275000	0.000000	0.000000	0.000000	-0.408466	1.012963	0.000000
0.563707	0.535249	0.792598	0.689500	0.220000	0.000000	0.000000	0.000000	-0.075688	0.991679	0.000000
0.571578	0.538489	0.781531	0.641700	0.165000	0.000000	0.000000	0.000000	0.463101	1.132264	0.000000
0.579337	0.541728	0.770312	0.593350	0.110000	0.000000	0.000000	0.000000	0.451958	1.269732	0.000000
0.586984	0.543888	0.758943	0.544450	0.055000	0.000000	0.000000	0.000000	0.548656	1.436483	0.000000
0.594516	0.547815	0.747426	0.595000	0.110000	0.000000	0.000000	0.000000	0.360498	1.546968	0.000000
0.601932	0.554589	0.735763	0.646100	0.165000	0.000000	0.000000	0.000000	0.064201	1.568595	0.000000
0.609231	0.560872	0.723957	0.597750	0.110000	0.000000	0.000000	0.000000	0.101553	1.601479	0.000000
0.616411	0.564603	0.712009	0.648850	0.165000	0.000000	0.000000	0.000000	0.344931	1.707549	0.000000
0.623470	0.572850	0.699923	0.700500	0.220000	0.000000	0.000000	0.000000	-0.118690	1.674473	0.000000
0.630409	0.586202	0.687700	0.652700	0.165000	0.000000	0.000000	0.000000	-0.641354	1.484277	0.000000
0.637224	0.596117	0.675344	0.704350	0.220000	0.000000	0.000000	0.000000	-0.310032	1.393323	0.000000
0.643915	0.611334	0.662855	0.656550	0.165000	0.000000	0.000000	0.000000	-0.852599	1.139172	0.000000
0.650481	0.619090	0.650238	0.708200	0.220000	0.000000	0.000000	0.000000	-0.119024	1.105035	0.000000
0.656919	0.622232	0.637493	0.660400	0.165000	0.000000	0.000000	0.000000	0.329717	1.205684	0.000000
0.663230	0.627533	0.624624	0.712050	0.220000	0.000000	0.000000	0.000000	0.100925	1.237746	0.000000
0.669411	0.632442	0.611634	0.664250	0.165000	0.000000	0.000000	0.000000	0.127265	1.277774	0.000000
0.675462	0.635093	0.598524	0.615900	0.110000	0.000000	0.000000	0.000000	0.340017	1.381798	0.000000
0.681382	0.640787	0.585298	0.667000	0.165000	0.000000	0.000000	0.000000	0.022507	1.390580	0.000000
0.687168	0.647266	0.571957	0.618650	0.110000	0.000000	0.000000	0.000000	-0.069316	1.371780	0.000000
0.692820	0.650604	0.558505	0.569750	0.055000	0.000000	0.000000	0.000000	0.231446	1.443325	0.000000
0.698338	0.656986	0.544944	0.620300	0.110000	0.000000	0.000000	0.000000	-0.086402	1.419472	0.000000
0.703719	0.670141	0.531277	0.571400	0.055000	0.000000	0.000000	0.000000	-0.777422	1.187924	0.000000
0.708963	0.681726	0.517507	0.621950	0.110000	0.000000	0.000000	0.000000	-0.634062	0.999067	0.000000
0.714069	0.688794	0.503635	0.573050	0.055000	0.000000	0.000000	0.000000	-0.196279	0.941447	0.000000
0.719035	0.693310	0.489665	0.523600	-0.000000	0.000000	0.000000	0.000000	0.045054	0.956250	0.000000
0.723862	0.696746	0.475600	0.573600	0.055000	0.000000	0.000000	0.000000	0.139029	0.999314	0.000000
0.728547	0.698317	0.461442	0.524150	-0.000000	0.000000	0.000000	0.000000	0.311449	1.094260	0.000000
0.733090	0.700575	0.447194	0.574150	0.055000	0.000000	0.000000	0.000000	0.228524	1.164443	0.000000
0.737491	0.703422	0.432859	0.524700	-0.000000	0.000000	0.000000	0.000000	0.155327	1.212745	0.000000
0.741747	0.706171	0.418440	0.474700	-0.055000	0.000000	0.000000	0.000000	0.150767	1.259754	0.000000
0.745859	0.709705	0.403939	0.524150	-0.000000	0.000000	0.000000	0.000000	0.057767	1.278891	0.000000
0.749826	0.711963	0.389359	0.474150	-0.055000	0.000000	0.000000	0.000000	0.170853	1.332040	0.000000
0.753646	0.716970	0.374703	0.423600	-0.110000	0.000000	0.000000	0.000000	-0.118654	1.298278	0.000000
0.757319	0.732089	0.359974	0.472500	-0.055000	0.000000	0.000000	0.000000	-1.144547	0.956175	0.000000
0.760845	0.740434	0.345175	0.421950	-0.110000	0.000000	0.000000	0.000000	-0.481905	0.812624	0.000000
0.764223	0.745441	0.330309	0.370850	-0.165000	0.000000	0.000000	0.000000	-0.162944	0.764680	0.000000
0.767451	0.751528	0.315378	0.419200	-0.110000	0.000000	0.000000	0.000000	-0.285835	0.679726	0.000000
0.770530	0.754964	0.300386	0.368100	-0.165000	0.000000	0.000000	0.000000	-0.035724	0.669787	0.000000
0.773459	0.757713	0.285336	0.316450	-0.220000	0.000000	0.000000	0.000000	0.017976	0.675967	0.000000
0.776237	0.758793	0.270229	0.364250	-0.165000	0.000000	0.000000	0.000000	0.169795	0.727778	0.000000
0.778863	0.760462	0.255070	0.312600	-0.220000	0.000000	0.000000	0.000000	0.095757	0.757425	0.000000
0.781338	0.761149	0.239862	0.360400	-0.165000	0.000000	0.000000	0.000000	0.178748	0.812059	0.000000
0.783660	0.762327	0.224606	0.308750	-0.220000	0.000000	0.000000	0.000000	0.114428	0.847454	0.000000
0.785830	0.764094	0.209307	0.256550	-0.275000	0.000000	0.000000	0.000000	0.040246	0.860614	0.000000
0.787846	0.765174	0.193967	0.303800	-0.220000	0.000000	0.000000	0.000000	0.093648	0.889842	0.000000
0.789709	0.766745	0.178589	0.251600	-0.275000	0.000000	0.000000	0.000000	0.029201	0.899751	0.000000
0.791418	0.767432	0.163176	0.198850	-0.330000	0.000000	0.000000	0.000000	0.102163	0.931599	0.000000
0.792972	0.768316	0.147732	0.245550	-0.275000	0.000000	0.000000	0.000000	0.067099	0.952962	0.000000
0.794372	0.768807	0.132259	0.192800	-0.330000	0.000000	0.000000	0.000000	0.090910	0.981513	0.000000
0.795618	0.769101	0.116759	0.139500	-0.385000	0.000000	0.000000	0.000000	0.095059	1.011357	0.000000
0.796708	0.769788	0.101238	0.185650	-0.330000	0.000000	0.000000	0.000000	0.040278	1.024786	0.000000
0.797642	0.770476	0.085696	0.132350	-0.385000	0.000000	0.000000	0.000000	0.024746	1.033568	0.000000
0.798421	0.771556	0.070138	0.178500	-0.330000	0.000000	0.000000	0.000000	-0.030074	1.025889	0.000000
0.799045	0.772243	0.054566	0.125200	-0.385000	0.000000	0.000000	0.000000	-0.006370	1.025318	0.000000
0.799513	0.774599	0.038983	0.071350	-0.440000	0.000000	0.000000	0.000000	-0.188844	0.969911	0.000000
0.799825	0.775875	0.023393	0.116950	-0.385000	0.000000	0.000000	0.000000	-0.096439	0.942177	0.000000
0.799981	0.777741	0.007798	0.063100	-0.440000	0.000000	0.000000	0.000000	-0.170936	0.892008	0.000000
0.799981	0.779115	-0.007798	0.008700	-0.495000	0.000000	0.000000	0.000000	-0.137445	0.851818	0.000000
0.799825	0.780489	-0.023393	0.053750	-0.440000	0.000000	0.000000	0.000000	-0.153040	0.806872	0.000000
0.799513	0.781766	-0.038983	-0.000650	-0.495000	0.000000	0.000000	0.000000	-0.158816	0.760115	0.000000
0.799045	0.782355	-0.054566	0.044400	-0.440000	0.000000	0.000000	0.000000	-0.105680	0.729245	0.000000
0.798421	0.783533	-0.070138	-0.010000	-0.495000	0.000000	0.000000	0.000000	-0.180162	0.675941	0.000000
0.797642	0.784809	-0.085696	-0.064950	-0.550000	0.000000	0.000000	0.000000	-0.205545	0.614919	0.000000
0.796708	0.786085	-0.101238	-0.020450	-0.495000	0.000000	0.000000	0.000000	-0.221095	0.549122	0.000000
0.795618	0.787263	-0.116759	-0.075400	-0.550000	0.000000	0.000000	0.000000	-0.226810	0.481496	0.000000
0.794372	0.788736	-0.132258	-0.130900	-0.605000	0.000000	0.000000	0.000000	-0.271773	0.400246	0.000000
0.792972	0.789423	-0.147732	-0.086950	-0.550000	0.000000	0.000000	0.000000	-0.208720	0.337808	0.000000
0.791418	0.789816	-0.163176	-0.142450	-0.605000	0.000000	0.000000	0.000000	-0.194726	0.279470	0.000000
0.789709	0.790012	-0.178589	-0.098500	-0.550000	0.000000	0.000000	0.000000	-0.190520	0.222299	0.000000
0.787846	0.790111	-0.193967	-0.154000	-0.605000	0.000000	0.000000	0.000000	-0.196098	0.163356	0.000000
0.785830	0.790111	-0.209307	-0.110050	-0.550000	0.000000	0.000000	0.000000	-0.201640	0.102650	0.000000
0.783660	0.790111	-0.224606	-0.165550	-0.605000	0.000000	0.000000	0.000000	-0.216960	0.037239	0.000000
0.781338	0.790111	-0.239862	-0.221600	-0.660000	0.000000	0.000000	0.000000	-0.232238	-0.032871	0.000000
0.778863	0.790111	-0.255070	-0.178200	-0.605000	0.000000	0.000000	0.000000	-0.247470	-0.107674	0.000000
0.776237	0.790012	-0.270229	-0.234250	-0.660000	0.000000	0.000000	0.000000	-0.252837	-0.184214	0.000000
0.773459	0.789816	-0.285336	-0.290850	-0.715000	0.000000	0.000000	0.000000	-0.258152	-0.262477	0.000000
0.770530	0.789031	-0.300386	-0.248000	-0.660000	0.000000	0.000000	0.000000	-0.214326	-0.327700	0.000000
0.767451	0.788049	-0.315378	-0.304600	-0.715000	0.000000	0.000000	0.000000	-0.209713	-0.391644	0.000000
0.764223	0.785889	-0.330309	-0.261750	-0.660000	0.000000	0.000000	0.000000	-0.106864	-0.424786	0.000000
0.760845	0.783435	-0.345175	-0.318350	-0.715000	0.000000	0.000000	0.000000	-0.092311	-0.453609	0.000000
0.757319	0.781962	-0.359974	-0.275500	-0.660000	0.000000	0.000000	0.000000	-0.205318	-0.516437	0.000000
0.753646	0.781275	-0.374703	-0.332100	-0.715000	0.000000	0.000000	0.000000	-0.298622	-0.607405	0.000000
0.749826	0.779704	-0.389359	-0.389250	-0.770000	0.000000	0.000000	0.000000	-0.224957	-0.676386	0.000000
0.745859	0.777937	-0.403938	-0.346950	-0.715000	0.000000	0.000000	0.000000	-0.219940	-0.743972	0.000000
0.741747	0.776955	-0.418440	-0.404100	-0.770000	0.000000	0.000000	0.000000	-0.313021	-0.839639	0.000000
0.737491	0.774697	-0.432859	-0.361800	-0.715000	0.000000	0.000000	0.000000	-0.199854	-0.901455	0.000000
0.733090	0.770868	-0.447194	-0.418950	-0.770000	0.000000	0.000000	0.000000	-0.057152	-0.920490	0.000000
0.728547	0.767530	-0.461442	-0.476650	-0.825000	0.000000	0.000000	0.000000	-0.120531	-0.958598	0.000000
0.723862	0.760658	-0.475600	-0.434900	-0.770000	0.000000	0.000000	0.000000	0.218695	-0.894830	0.000000
0.719035	0.755258	-0.489665	-0.492600	-0.825000	0.000000	0.000000	0.000000	0.057321	-0.879445	0.000000
0.714069	0.745834	-0.503635	-0.450850	-0.770000	0.000000	0.000000	0.000000	0.445820	-0.747287	0.000000
0.708963	0.742496	-0.517507	-0.508550	-0.825000	0.000000	0.000000	0.000000	-0.176785	-0.801999	0.000000
0.703719	0.736311	-0.531277	-0.466800	-0.770000	0.000000	0.000000	0.000000	0.094101	-0.775398	0.000000
0.698338	0.730617	-0.544944	-0.524500	-0.825000	0.000000	0.000000	0.000000	0.031294	-0.767624	0.000000
0.692820	0.721977	-0.558505	-0.582750	-0.880000	0.000000	0.000000	0.000000	0.312204	-0.675421	0.000000
0.687168	0.715792	-0.571957	-0.541550	-0.825000	0.000000	0.000000	0.000000	0.053261	-0.660874	0.000000
0.681382	0.712749	-0.585298	-0.599800	-0.880000	0.000000	0.000000	0.000000	-0.274295	-0.744731	0.000000
0.675462	0.706858	-0.598524	-0.558600	-0.825000	0.000000	0.000000	0.000000	-0.002872	-0.747162	0.000000
0.669411	0.701753	-0.611634	-0.616850	-0.880000	0.000000	0.000000	0.000000	-0.094580	-0.777153	0.000000
0.663230	0.699495	-0.624624	-0.575650	-0.825000	0.000000	0.000000	0.000000	-0.392337	-0.896668	0.000000
0.656919	0.695274	-0.637493	-0.633900	-0.880000	0.000000	0.000000	0.000000	-0.208918	-0.961261	0.000000
0.650481	0.693310	-0.650238	-0.592700	-0.825000	0.000000	0.000000	0.000000	-0.447526	-1.097660	0.000000
0.643915	0.689089	-0.662855	-0.650950	-0.880000	0.000000	0.000000	0.000000	-0.234406	-1.170240	0.000000
0.637224	0.681137	-0.675344	-0.709750	-0.935000	0.000000	0.000000	0.000000	0.126105	-1.134604	0.000000
0.630409	0.674362	-0.687700	-0.669100	-0.880000	0.000000	0.000000	0.000000	-0.004127	-1.138040	0.000000
0.623470	0.661894	-0.699923	-0.727900	-0.935000	0.000000	0.000000	0.000000	0.552997	-0.974063	0.000000
0.616411	0.648248	-0.712009	-0.687250	-0.880000	0.000000	0.000000	0.000000	0.658652	-0.778059	0.000000
0.609231	0.638921	-0.723957	-0.746050	-0.935000	0.000000	0.000000	0.000000	0.214666	-0.715144	0.000000
0.601932	0.634209	-0.735763	-0.705400	-0.880000	0.000000	0.000000	0.000000	-0.258633	-0.794348	0.000000
0.594516	0.625373	-0.747426	-0.764200	-0.935000	0.000000	0.000000	0.000000	0.141966	-0.753301	0.000000
0.586984	0.618108	-0.758943	-0.723550	-0.880000	0.000000	0.000000	0.000000	-0.026704	-0.762868	0.000000
0.579338	0.615163	-0.770312	-0.782350	-0.935000	0.000000	0.000000	0.000000	-0.470116	-0.905694	0.000000
0.571578	0.610058	-0.781531	-0.741700	-0.880000	0.000000	0.000000	0.000000	-0.265426	-0.987246	0.000000
0.563707	0.605247	-0.792598	-0.800500	-0.935000	0.000000	0.000000	0.000000	-0.306021	-1.081129	0.000000
0.555727	0.596903	-0.803510	-0.759850	-0.880000	0.000000	0.000000	0.000000	0.036418	-1.072262	0.000000
0.547638	0.589932	-0.814266	-0.818650	-0.935000	0.000000	0.000000	0.000000	-0.111860	-1.107935	0.000000
0.539442	0.577857	-0.824862	-0.778000	-0.880000	0.000000	0.000000	0.000000	0.387972	-0.993464	0.000000
0.531141	0.569414	-0.835298	-0.836800	-0.935000	0.000000	0.000000	0.000000	0.014209	-0.991115	0.000000
0.522737	0.556160	-0.845572	-0.896150	-0.990000	0.000000	0.000000	0.000000	0.484911	-0.847313	0.000000
0.514230	0.547030	-0.855680	-0.856050	-0.935000	0.000000	0.000000	0.000000	0.062386	-0.830237	0.000000
0.505623	0.539078	-0.865621	-0.915400	-0.990000	0.000000	0.000000	0.000000	-0.065449	-0.851545	0.000000
0.496918	0.529947	-0.875394	-0.875300	-0.935000	0.000000	0.000000	0.000000	0.042504	-0.840445	0.000000
0.488116	0.521995	-0.884996	-0.934650	-0.990000	0.000000	0.000000	0.000000	-0.084994	-0.867637	0.000000
0.479219	0.516399	-0.894425	-0.894550	-0.935000	0.000000	0.000000	0.000000	-0.330129	-0.968535	0.000000
0.470228	0.506975	-0.903681	-0.953900	-0.990000	0.000000	0.000000	0.000000	0.043410	-0.957349	0.000000
0.461146	0.500102	-0.912760	-0.913800	-0.935000	0.000000	0.000000	0.000000	-0.221011	-1.025600	0.000000
0.451974	0.489401	-0.921661	-0.873150	-0.880000	0.000000	0.000000	0.000000	0.152880	-0.981608	0.000000
0.442713	0.481744	-0.930382	-0.931950	-0.935000	0.000000	0.000000	0.000000	-0.160273	-1.031641	0.000000
0.433367	0.477620	-0.938922	-0.991300	-0.990000	0.000000	0.000000	0.000000	-0.522333	-1.190554	0.000000
0.423935	0.469079	-0.947279	-0.951200	-0.935000	0.000000	0.000000	0.000000	-0.088995	-1.219509	0.000000
0.414422	0.460734	-0.955451	-1.010550	-0.990000	0.000000	0.000000	0.000000	-0.116895	-1.256893	0.000000
0.404827	0.448855	-0.963437	-0.970450	-0.935000	0.000000	0.000000	0.000000	0.228455	-1.190558	0.000000
0.395154	0.435896	-0.971235	-0.929800	-0.880000	0.000000	0.000000	0.000000	0.328555	-1.094029	0.000000
0.385403	0.425882	-0.978844	-0.988600	-0.935000	0.000000	0.000000	0.000000	0.026327	-1.088155	0.000000
0.375577	0.410665	-0.986262	-1.047950	-0.990000	0.000000	0.000000	0.000000	0.539140	-0.928167	0.000000
0.365678	0.405560	-0.993488	-1.007850	-0.935000	0.000000	0.000000	0.000000	-0.479382	-1.073976	0.000000
0.355708	0.395546	-1.000520	-0.967200	-0.880000	0.000000	0.000000	0.000000	0.004363	-1.074659	0.000000
0.345669	0.381507	-1.007357	-1.026000	-0.935000	0.000000	0.000000	0.000000	0.399945	-0.956467	0.000000
0.335562	0.373555	-1.013997	-1.085350	-0.990000	0.000000	0.000000	0.000000	-0.215478	-1.023010	0.000000
0.325389	0.362854	-1.020440	-1.045250	-0.935000	0.000000	0.000000	0.000000	0.052870	-1.009022	0.000000
0.315154	0.355393	-1.026684	-1.004600	-0.880000	0.000000	0.000000	0.000000	-0.277450	-1.094270	0.000000
0.304856	0.347244	-1.032728	-1.063400	-0.935000	0.000000	0.000000	0.000000	-0.214872	-1.160851	0.000000
0.294500	0.334481	-1.038570	-1.022750	-0.880000	0.000000	0.000000	0.000000	0.240606	-1.090668	0.000000
0.284086	0.325449	-1.044210	-1.081550	-0.935000	0.000000	0.000000	0.000000	-0.138199	-1.134196	0.000000
0.273616	0.310821	-1.049647	-1.040900	-0.880000	0.000000	0.000000	0.000000	0.415859	-1.011298	0.000000
0.263093	0.301691	-1.054878	-1.099700	-0.935000	0.000000	0.000000	0.000000	-0.139254	-1.055005	0.000000
0.252519	0.289910	-1.059905	-1.059050	-0.880000	0.000000	0.000000	0.000000	0.120688	-1.020668	0.000000
0.241896	0.282449	-1.064724	-1.117850	-0.935000	0.000000	0.000000	0.000000	-0.316203	-1.117556	0.000000
0.231225	0.278522	-1.069336	-1.077200	-0.880000	0.000000	0.000000	0.000000	-0.674348	-1.322226	0.000000
0.220510	0.269784	-1.073740	-1.136000	-0.935000	0.000000	0.000000	0.000000	-0.197800	-1.384029	0.000000
0.209751	0.255058	-1.077934	-1.095350	-0.880000	0.000000	0.000000	0.000000	0.396767	-1.267264	0.000000
0.198952	0.243964	-1.081918	-1.154150	-0.935000	0.000000	0.000000	0.000000	0.029432	-1.260686	0.000000
0.188114	0.237976	-1.085691	-1.113500	-0.880000	0.000000	0.000000	0.000000	-0.484956	-1.408665	0.000000
0.177239	0.225900	-1.089252	-1.172300	-0.935000	0.000000	0.000000	0.000000	0.120060	-1.375080	0.000000
0.166329	0.214708	-1.092601	-1.131650	-0.880000	0.000000	0.000000	0.000000	0.028248	-1.369025	0.000000
0.155388	0.209112	-1.095737	-1.190450	-0.935000	0.000000	0.000000	0.000000	-0.534591	-1.532088	0.000000
0.144415	0.197626	-1.098660	-1.149800	-0.880000	0.000000	0.000000	0.000000	0.051428	-1.519320	0.000000
0.133415	0.184667	-1.101368	-1.108600	-0.825000	0.000000	0.000000	0.000000	0.195875	-1.463121	0.000000
0.122389	0.177795	-1.103862	-1.166850	-0.880000	0.000000	0.000000	0.000000	-0.415409	-1.590514	0.000000
0.111339	0.163461	-1.106140	-1.125650	-0.825000	0.000000	0.000000	0.000000	0.328333	-1.494620	0.000000
0.100267	0.148146	-1.108203	-1.183900	-0.880000	0.000000	0.000000	0.000000	0.424337	-1.369713	0.000000
0.089175	0.140684	-1.110049	-1.142700	-0.825000	0.000000	0.000000	0.000000	-0.363016	-1.481193	0.000000
0.078066	0.126940	-1.111680	-1.200950	-0.880000	0.000000	0.000000	0.000000	0.263564	-1.404567	0.000000
0.066942	0.105342	-1.113093	-1.159750	-0.825000	0.000000	0.000000	0.000000	1.047440	-1.092255	0.000000
0.055805	0.082761	-1.114290	-1.118000	-0.770000	0.000000	0.000000	0.000000	1.144310	-0.750310	0.000000
0.044657	0.068231	-1.115269	-1.175700	-0.825000	0.000000	0.000000	0.000000	0.338189	-0.650032	0.000000
0.033501	0.052524	-1.116031	-1.133950	-0.770000	0.000000	0.000000	0.000000	0.455128	-0.514445	0.000000
0.022337	0.044670	-1.116575	-1.191650	-0.825000	0.000000	0.000000	0.000000	-0.330923	-0.614838	0.000000
0.011170	0.035048	-1.116902	-1.149900	-0.770000	0.000000	0.000000	0.000000	-0.154644	-0.662425	0.000000
0.000000	0.027293	-1.117011	-1.207600	-0.825000	0.000000	0.000000	0.000000	-0.341394	-0.766208	0.000000
-0.011170	0.022777	-1.116902	-1.165850	-0.770000	0.000000	0.000000	0.000000	-0.665370	-0.967517	0.000000
-0.022337	0.015610	-1.116575	-1.123550	-0.715000	0.000000	0.000000	0.000000	-0.400081	-1.089438	0.000000
-0.033500	0.010014	-1.116031	-1.180700	-0.770000	0.000000	0.000000	0.000000	-0.556725	-1.258631	0.000000
-0.044657	0.006970	-1.115269	-1.138400	-0.715000	0.000000	0.000000	0.000000	-0.811326	-1.504611	0.000000
-0.055805	-0.000393	-1.114290	-1.195550	-0.770000	0.000000	0.000000	0.000000	-0.378487	-1.620927	0.000000
-0.066942	-0.009032	-1.113093	-1.153250	-0.715000	0.000000	0.000000	0.000000	-0.249772	-1.698754	0.000000
-0.078066	-0.013548	-1.111680	-1.210400	-0.770000	0.000000	0.000000	0.000000	-0.660801	-1.900220	0.000000
-0.089175	-0.023267	-1.110049	-1.168100	-0.715000	0.000000	0.000000	0.000000	-0.138952	-1.945201	0.000000
-0.100267	-0.042510	-1.108203	-1.125250	-0.660000	0.000000	0.000000	0.000000	0.815081	-1.703565	0.000000
-0.111338	-0.067937	-1.106140	-1.181850	-0.715000	0.000000	0.000000	0.000000	1.435537	-1.275074	0.000000
-0.122389	-0.086983	-1.103862	-1.139000	-0.660000	0.000000	0.000000	0.000000	0.799572	-1.036973	0.000000
-0.133415	-0.096211	-1.101368	-1.195600	-0.715000	0.000000	0.000000	0.000000	-0.179790	-1.092770	0.000000
-0.144415	-0.120755	-1.098660	-1.152750	-0.660000	0.000000	0.000000	0.000000	1.354337	-0.687652	0.000000
-0.155387	-0.135383	-1.095737	-1.109350	-0.605000	0.000000	0.000000	0.000000	0.365588	-0.578975	0.000000
-0.166329	-0.153644	-1.092601	-1.165400	-0.660000	0.000000	0.000000	0.000000	0.731864	-0.360051	0.000000
-0.177239	-0.163068	-1.089252	-1.122000	-0.605000	0.000000	0.000000	0.000000	-0.148467	-0.405299	0.000000
-0.188114	-0.166603	-1.085691	-1.178050	-0.660000	0.000000	0.000000	0.000000	-0.734060	-0.626593	0.000000
-0.198952	-0.171511	-1.081918	-1.134650	-0.605000	0.000000	0.000000	0.000000	-0.592948	-0.805849	0.000000
-0.209751	-0.176224	-1.077934	-1.190700	-0.660000	0.000000	0.000000	0.000000	-0.608704	-0.990137	0.000000
-0.220510	-0.179463	-1.073740	-1.147300	-0.605000	0.000000	0.000000	0.000000	-0.751877	-1.217753	0.000000
-0.231225	-0.181231	-1.069336	-1.103350	-0.550000	0.000000	0.000000	0.000000	-0.894841	-1.488704	0.000000
-0.241896	-0.186041	-1.064724	-1.158850	-0.605000	0.000000	0.000000	0.000000	-0.585991	-1.667295	0.000000
-0.252519	-0.198117	-1.059905	-1.114900	-0.550000	0.000000	0.000000	0.000000	0.145218	-1.626449	0.000000
-0.263093	-0.215690	-1.054879	-1.070400	-0.495000	0.000000	0.000000	0.000000	0.699920	-1.418844	0.000000
-0.273616	-0.236896	-1.049647	-1.125350	-0.550000	0.000000	0.000000	0.000000	1.068295	-1.100191	0.000000
-0.284086	-0.251327	-1.044210	-1.080850	-0.495000	0.000000	0.000000	0.000000	0.396224	-0.982962	0.000000
-0.294500	-0.269588	-1.038570	-1.135800	-0.550000	0.000000	0.000000	0.000000	0.784643	-0.748814	0.000000
-0.304856	-0.281271	-1.032728	-1.091300	-0.495000	0.000000	0.000000	0.000000	0.132614	-0.710210	0.000000
-0.315153	-0.295899	-1.026684	-1.146250	-0.550000	0.000000	0.000000	0.000000	0.433081	-0.581248	0.000000
-0.325389	-0.304047	-1.020440	-1.101750	-0.495000	0.000000	0.000000	0.000000	-0.208728	-0.644933	0.000000
-0.335562	-0.314454	-1.013997	-1.056700	-0.440000	0.000000	0.000000	0.000000	0.023417	-0.638964	0.000000
-0.345669	-0.322013	-1.007357	-1.111100	-0.495000	0.000000	0.000000	0.000000	-0.254748	-0.716571	0.000000
-0.355708	-0.325548	-1.000520	-1.066050	-0.440000	0.000000	0.000000	0.000000	-0.650525	-0.913236	0.000000
-0.365678	-0.326922	-0.993488	-1.020450	-0.385000	0.000000	0.000000	0.000000	-0.859575	-1.173047	0.000000
-0.375577	-0.329867	-0.986262	-1.074300	-0.440000	0.000000	0.000000	0.000000	-0.695367	-1.383942	0.000000
-0.385403	-0.336347	-0.978844	-1.028700	-0.385000	0.000000	0.000000	0.000000	-0.334615	-1.486779	0.000000
-0.395153	-0.346557	-0.971235	-1.082550	-0.440000	0.000000	0.000000	0.000000	0.045962	-1.475421	0.000000
-0.404827	-0.356571	-0.963437	-1.036950	-0.385000	0.000000	0.000000	0.000000	0.034031	-1.467624	0.000000
-0.414422	-0.362265	-0.955451	-0.990799	-0.330000	0.000000	0.000000	0.000000	-0.390046	-1.587246	0.000000
-0.423935	-0.374144	-0.947279	-1.044099	-0.385000	0.000000	0.000000	0.000000	0.236534	-1.518775	0.000000
-0.433367	-0.380329	-0.938922	-0.997949	-0.330000	0.000000	0.000000	0.000000	-0.324615	-1.618811	0.000000
-0.442713	-0.394074	-0.930382	-0.951249	-0.275000	0.000000	0.000000	0.000000	0.439780	-1.489310	0.000000
-0.451974	-0.414592	-0.921661	-1.003999	-0.330000	0.000000	0.000000	0.000000	1.125816	-1.153434	0.000000
-0.461146	-0.428140	-0.912760	-0.957299	-0.275000	0.000000	0.000000	0.000000	0.437587	-1.023808	0.000000
-0.470228	-0.435503	-0.903681	-1.010049	-0.330000	0.000000	0.000000	0.000000	-0.171924	-1.077121	0.000000
-0.479219	-0.449640	-0.894426	-0.963349	-0.275000	0.000000	0.000000	0.000000	0.514649	-0.924206	0.000000
-0.488116	-0.468883	-0.884996	-0.916099	-0.220000	0.000000	0.000000	0.000000	1.034500	-0.614817	0.000000
-0.496918	-0.484983	-0.875394	-0.968300	-0.275000	0.000000	0.000000	0.000000	0.729857	-0.396457	0.000000
-0.505623	-0.494801	-0.865621	-0.921050	-0.220000	0.000000	0.000000	0.000000	0.111226	-0.363630	0.000000
-0.514230	-0.499317	-0.855680	-0.973250	-0.275000	0.000000	0.000000	0.000000	-0.409061	-0.487094	0.000000
-0.522736	-0.504716	-0.845572	-0.926000	-0.220000	0.000000	0.000000	0.000000	-0.310678	-0.581199	0.000000
-0.531141	-0.506385	-0.835299	-0.878200	-0.165000	0.000000	0.000000	0.000000	-0.673552	-0.784502	0.000000
-0.539442	-0.510018	-0.824863	-0.929850	-0.220000	0.000000	0.000000	0.000000	-0.466847	-0.926027	0.000000
-0.547638	-0.516399	-0.814266	-0.882050	-0.165000	0.000000	0.000000	0.000000	-0.181442	-0.982022	0.000000
-0.555727	-0.523861	-0.803510	-0.833700	-0.110000	0.000000	0.000000	0.000000	-0.062773	-1.002447	0.000000
-0.563707	-0.532205	-0.792598	-0.884800	-0.165000	0.000000	0.000000	0.000000	0.036418	-0.993097	0.000000
-0.571578	-0.542710	-0.781531	-0.836450	-0.110000	0.000000	0.000000	0.000000	0.263392	-0.915522	0.000000
-0.579337	-0.554589	-0.770312	-0.887550	-0.165000	0.000000	0.000000	0.000000	0.411980	-0.793166	0.000000
-0.586984	-0.561167	-0.758943	-0.839200	-0.110000	0.000000	0.000000	0.000000	-0.106869	-0.826517	0.000000
-0.594516	-0.568432	-0.747426	-0.790300	-0.055000	0.000000	0.000000	0.000000	-0.026704	-0.835832	0.000000
-0.601932	-0.574911	-0.735763	-0.840850	-0.110000	0.000000	0.000000	0.000000	-0.093653	-0.865279	0.000000
-0.609231	-0.579918	-0.723957	-0.791950	-0.055000	0.000000	0.000000	0.000000	-0.229181	-0.935499	0.000000
-0.616411	-0.582765	-0.712009	-0.742500	-0.000000	0.000000	0.000000	0.000000	-0.433288	-1.067168	0.000000
-0.623470	-0.585809	-0.699923	-0.792500	-0.055000	0.000000	0.000000	0.000000	-0.401636	-1.189542	0.000000
-0.630409	-0.592877	-0.687701	-0.743050	-0.000000	0.000000	0.000000	0.000000	0.013035	-1.187508	0.000000
-0.637224	-0.604757	-0.675344	-0.693050	0.055000	0.000000	0.000000	0.000000	0.506381	-1.037217	0.000000
-0.643915	-0.617814	-0.662855	-0.742500	-0.000000	0.000000	0.000000	0.000000	0.636614	-0.847538	0.000000
-0.650481	-0.627533	-0.650238	-0.692500	0.055000	0.000000	0.000000	0.000000	0.315373	-0.754073	0.000000
-0.656919	-0.639903	-0.637493	-0.741950	-0.000000	0.000000	0.000000	0.000000	0.593126	-0.576986	0.000000
-0.663230	-0.645205	-0.624625	-0.691950	0.055000	0.000000	0.000000	0.000000	-0.100925	-0.608165	0.000000
-0.669411	-0.650899	-0.611634	-0.641400	0.110000	0.000000	0.000000	0.000000	-0.048726	-0.623708	0.000000
-0.675462	-0.656200	-0.598524	-0.690300	0.055000	0.000000	0.000000	0.000000	-0.074945	-0.647155	0.000000
-0.681382	-0.662483	-0.585298	-0.639750	0.110000	0.000000	0.000000	0.000000	0.036398	-0.637181	0.000000
-0.687168	-0.667294	-0.571957	-0.688650	0.055000	0.000000	0.000000	0.000000	-0.097581	-0.667448	0.000000
-0.692820	-0.674264	-0.558505	-0.638100	0.110000	0.000000	0.000000	0.000000	0.131800	-0.628836	0.000000
-0.698338	-0.680253	-0.544945	-0.587000	0.165000	0.000000	0.000000	0.000000	0.047132	-0.615601	0.000000
-0.703719	-0.685456	-0.531277	-0.635350	0.110000	0.000000	0.000000	0.000000	-0.017793	-0.621852	0.000000
-0.708963	-0.690758	-0.517507	-0.584250	0.165000	0.000000	0.000000	0.000000	0.005743	-0.621039	0.000000
-0.714069	-0.697041	-0.503635	-0.532600	0.220000	0.000000	0.000000	0.000000	0.117739	-0.586569	0.000000
-0.719035	-0.701557	-0.489665	-0.580400	0.165000	0.000000	0.000000	0.000000	-0.045054	-0.600959	0.000000
-0.723862	-0.708233	-0.475600	-0.528750	0.220000	0.000000	0.000000	0.000000	0.184948	-0.546256	0.000000
-0.728547	-0.711571	-0.461442	-0.576550	0.165000	0.000000	0.000000	0.000000	-0.134735	-0.587525	0.000000
-0.733090	-0.715105	-0.447194	-0.524900	0.220000	0.000000	0.000000	0.000000	-0.100896	-0.618693	0.000000
-0.737490	-0.717756	-0.432859	-0.472700	0.275000	0.000000	0.000000	0.000000	-0.174962	-0.672169	0.000000
-0.741747	-0.719327	-0.418440	-0.519950	0.220000	0.000000	0.000000	0.000000	-0.268577	-0.753863	0.000000
-0.745859	-0.720014	-0.403939	-0.467750	0.275000	0.000000	0.000000	0.000000	-0.342473	-0.857897	0.000000
-0.749826	-0.721879	-0.389359	-0.415000	0.330000	0.000000	0.000000	0.000000	-0.210123	-0.922331	0.000000
-0.753646	-0.725904	-0.374703	-0.461700	0.275000	0.000000	0.000000	0.000000	0.020479	-0.917575	0.000000
-0.757319	-0.727671	-0.359974	-0.408950	0.330000	0.000000	0.000000	0.000000	-0.190630	-0.976246	0.000000
-0.760845	-0.734249	-0.345175	-0.355650	0.385000	0.000000	0.000000	0.000000	0.305190	-0.886019	0.000000
-0.764223	-0.740041	-0.330309	-0.401800	0.330000	0.000000	0.000000	0.000000	0.241483	-0.814783	0.000000
-0.767451	-0.750644	-0.315379	-0.348500	0.385000	0.000000	0.000000	0.000000	0.737438	-0.594392	0.000000
-0.770530	-0.760265	-0.300386	-0.394650	0.330000	0.000000	0.000000	0.000000	0.654225	-0.398637	0.000000
-0.773459	-0.767825	-0.285336	-0.341350	0.385000	0.000000	0.000000	0.000000	0.463080	-0.259995	0.000000
-0.776237	-0.774206	-0.270229	-0.287500	0.440000	0.000000	0.000000	0.000000	0.360349	-0.151992	0.000000
-0.778863	-0.777544	-0.255070	-0.333100	0.385000	0.000000	0.000000	0.000000	0.071140	-0.130716	0.000000
-0.781338	-0.781373	-0.239862	-0.279250	0.440000	0.000000	0.000000	0.000000	0.135411	-0.090091	0.000000
-0.783660	-0.783435	-0.224606	-0.324850	0.385000	0.000000	0.000000	0.000000	-0.026071	-0.097923	0.000000
-0.785830	-0.784318	-0.209307	-0.271000	0.440000	0.000000	0.000000	0.000000	-0.128603	-0.136579	0.000000
-0.787846	-0.784809	-0.193967	-0.216600	0.495000	0.000000	0.000000	0.000000	-0.152553	-0.182497	0.000000
-0.789709	-0.785104	-0.178589	-0.261650	0.440000	0.000000	0.000000	0.000000	-0.156829	-0.229776	0.000000
-0.791418	-0.785594	-0.163176	-0.207250	0.495000	0.000000	0.000000	0.000000	-0.121798	-0.266607	0.000000
-0.792972	-0.786184	-0.147732	-0.252300	0.440000	0.000000	0.000000	0.000000	-0.096552	-0.295912	0.000000
-0.794372	-0.786871	-0.132259	-0.197900	0.495000	0.000000	0.000000	0.000000	-0.071275	-0.317669	0.000000
-0.795618	-0.787558	-0.116759	-0.142950	0.550000	0.000000	0.000000	0.000000	-0.055789	-0.334809	0.000000
-0.796708	-0.788245	-0.101238	-0.187450	0.495000	0.000000	0.000000	0.000000	-0.040278	-0.347315	0.000000
-0.797642	-0.788638	-0.085696	-0.132500	0.550000	0.000000	0.000000	0.000000	-0.054198	-0.364025	0.000000
-0.798421	-0.789325	-0.070138	-0.077000	0.605000	0.000000	0.000000	0.000000	-0.009196	-0.367239	0.000000
-0.799045	-0.790111	-0.054566	-0.120950	0.550000	0.000000	0.000000	0.000000	0.016187	-0.362829	0.000000
-0.799513	-0.790798	-0.038983	-0.065450	0.605000	0.000000	0.000000	0.000000	0.021947	-0.356681	0.000000
-0.799825	-0.791878	-0.023393	-0.109400	0.550000	0.000000	0.000000	0.000000	0.076804	-0.334037	0.000000
-0.799981	-0.792859	-0.007798	-0.053900	0.605000	0.000000	0.000000	0.000000	0.082579	-0.309620	0.000000
-0.799981	-0.793743	0.007798	0.002150	0.660000	0.000000	0.000000	0.000000	0.088357	-0.283424	0.000000
-0.799825	-0.794528	0.023393	-0.041250	0.605000	0.000000	0.000000	0.000000	0.094136	-0.255448	0.000000
-0.799513	-0.794921	0.038983	0.014800	0.660000	0.000000	0.000000	0.000000	0.070458	-0.234541	0.000000
-0.799045	-0.795117	0.054566	-0.028600	0.605000	0.000000	0.000000	0.000000	0.066410	-0.214814	0.000000
-0.798421	-0.795412	0.070138	0.027450	0.660000	0.000000	0.000000	0.000000	0.091805	-0.187423	0.000000
-0.797642	-0.795510	0.085696	0.084050	0.715000	0.000000	0.000000	0.000000	0.087735	-0.161209	0.000000
-0.796708	-0.795510	0.101237	0.041200	0.660000	0.000000	0.000000	0.000000	0.093468	-0.133228	0.000000
-0.795618	-0.795510	0.116759	0.097800	0.715000	0.000000	0.000000	0.000000	0.109000	-0.100534	0.000000
-0.794372	-0.795510	0.132258	0.054950	0.660000	0.000000	0.000000	0.000000	0.124511	-0.063123	0.000000
-0.792972	-0.795510	0.147732	0.111550	0.715000	0.000000	0.000000	0.000000	0.139997	-0.020997	0.000000
-0.791418	-0.795510	0.163176	0.168700	0.770000	0.000000	0.000000	0.000000	0.155456	0.025844	0.000000
-0.789709	-0.795510	0.178589	0.126400	0.715000	0.000000	0.000000	0.000000	0.170885	0.077400	0.000000
-0.787846	-0.795510	0.193967	0.183550	0.770000	0.000000	0.000000	0.000000	0.186281	0.133667	0.000000
-0.785830	-0.795510	0.209307	0.141250	0.715000	0.000000	0.000000	0.000000	0.201640	0.194643	0.000000
-0.783660	-0.795510	0.224606	0.198400	0.770000	0.000000	0.000000	0.000000	0.216960	0.260324	0.000000
-0.781338	-0.795510	0.239862	0.156100	0.715000	0.000000	0.000000	0.000000	0.232238	0.330704	0.000000
-0.778863	-0.795510	0.255070	0.213250	0.770000	0.000000	0.000000	0.000000	0.247470	0.405777	0.000000
-0.776237	-0.795510	0.270229	0.270950	0.825000	0.000000	0.000000	0.000000	0.262654	0.485537	0.000000
-0.773459	-0.795510	0.285336	0.229200	0.770000	0.000000	0.000000	0.000000	0.277787	0.569976	0.000000
-0.770530	-0.795412	0.300386	0.286900	0.825000	0.000000	0.000000	0.000000	0.283048	0.656134	0.000000
-0.767451	-0.795019	0.315378	0.245150	0.770000	0.000000	0.000000	0.000000	0.268617	0.738098	0.000000
-0.764223	-0.794430	0.330309	0.302850	0.825000	0.000000	0.000000	0.000000	0.263944	0.818791	0.000000
-0.760845	-0.794038	0.345175	0.361100	0.880000	0.000000	0.000000	0.000000	0.298478	0.909994	0.000000
-0.757319	-0.792859	0.359974	0.319900	0.825000	0.000000	0.000000	0.000000	0.234771	0.982203	0.000000
-0.753646	-0.789914	0.374703	0.378150	0.880000	0.000000	0.000000	0.000000	0.072820	1.005862	0.000000
-0.749826	-0.786184	0.389359	0.336950	0.825000	0.000000	0.000000	0.000000	0.008973	1.010372	0.000000
-0.745859	-0.785005	0.403938	0.395200	0.880000	0.000000	0.000000	0.000000	0.278845	1.095983	0.000000
-0.741747	-0.782453	0.418439	0.354000	0.825000	0.000000	0.000000	0.000000	0.155941	1.144800	0.000000
-0.737491	-0.777839	0.432859	0.412250	0.880000	0.000000	0.000000	0.000000	-0.035765	1.136088	0.000000
-0.733090	-0.772635	0.447194	0.471050	0.935000	0.000000	0.000000	0.000000	-0.080293	1.113978	0.000000
-0.728547	-0.768610	0.461442	0.430400	0.880000	0.000000	0.000000	0.000000	0.051809	1.131523	0.000000
-0.723862	-0.762131	0.475600	0.489200	0.935000	0.000000	0.000000	0.000000	-0.179425	1.079609	0.000000
-0.719035	-0.755749	0.489665	0.448550	0.880000	0.000000	0.000000	0.000000	-0.155496	1.034796	0.000000
-0.714069	-0.749368	0.503635	0.507350	0.935000	0.000000	0.000000	0.000000	-0.141478	0.994118	0.000000
-0.708963	-0.743183	0.517507	0.466700	0.880000	0.000000	0.000000	0.000000	-0.107922	0.963452	0.000000
-0.703719	-0.737194	0.531277	0.525500	0.935000	0.000000	0.000000	0.000000	-0.074466	0.942787	0.000000
-0.698338	-0.731893	0.544944	0.484850	0.880000	0.000000	0.000000	0.000000	0.007976	0.946857	0.000000
-0.692820	-0.728849	0.558505	0.543650	0.935000	0.000000	0.000000	0.000000	0.247392	1.022876	0.000000
-0.687168	-0.724922	0.571957	0.603000	0.990000	0.000000	0.000000	0.000000	0.172541	1.076526	0.000000
-0.681382	-0.721585	0.585298	0.562900	0.935000	0.000000	0.000000	0.000000	0.244843	1.151989	0.000000
-0.675462	-0.719621	0.598524	0.622250	0.990000	0.000000	0.000000	0.000000	0.395571	1.272868	0.000000
-0.669411	-0.715989	0.611634	0.582150	0.935000	0.000000	0.000000	0.000000	0.241842	1.347750	0.000000
-0.663230	-0.711669	0.624624	0.641500	0.990000	0.000000	0.000000	0.000000	0.186170	1.406023	0.000000
-0.656919	-0.708036	0.637493	0.601400	0.935000	0.000000	0.000000	0.000000	0.267822	1.488926	0.000000
-0.650481	-0.701164	0.650238	0.660750	0.990000	0.000000	0.000000	0.000000	-0.043348	1.478455	0.000000
-0.643915	-0.692230	0.662855	0.620650	0.935000	0.000000	0.000000	0.000000	-0.236833	1.409821	0.000000
-0.637224	-0.685162	0.675344	0.680000	0.990000	0.000000	0.000000	0.000000	-0.037748	1.400894	0.000000
-0.630409	-0.673577	0.687700	0.639900	0.935000	0.000000	0.000000	0.000000	-0.476929	1.259973	0.000000
-0.623470	-0.661894	0.699923	0.699250	0.990000	0.000000	0.000000	0.000000	-0.474457	1.119557	0.000000
-0.616411	-0.650702	0.712009	0.759150	1.045000	0.000000	0.000000	0.000000	-0.413215	0.997308	0.000000
-0.609231	-0.642063	0.723957	0.719600	0.990000	0.000000	0.000000	0.000000	-0.145943	0.955166	0.000000
-0.601932	-0.638332	0.735763	0.779500	1.045000	0.000000	0.000000	0.000000	0.356808	1.064029	0.000000
-0.594516	-0.634307	0.747426	0.739950	0.990000	0.000000	0.000000	0.000000	0.339090	1.167745	0.000000
-0.586984	-0.631067	0.758943	0.799850	1.045000	0.000000	0.000000	0.000000	0.429220	1.298715	0.000000
-0.579338	-0.626944	0.770312	0.760300	0.990000	0.000000	0.000000	0.000000	0.352306	1.406788	0.000000
-0.571578	-0.623312	0.781531	0.820200	1.045000	0.000000	0.000000	0.000000	0.412688	1.533181	0.000000
-0.563707	-0.616047	0.792598	0.780650	0.990000	0.000000	0.000000	0.000000	0.060584	1.553973	0.000000
-0.555727	-0.606131	0.803510	0.840550	1.045000	0.000000	0.000000	0.000000	-0.193498	1.498444	0.000000
-0.547638	-0.594350	0.814266	0.801000	0.990000	0.000000	0.000000	0.000000	-0.369196	1.390020	0.000000
-0.539442	-0.581587	0.824862	0.860900	1.045000	0.000000	0.000000	0.000000	-0.456695	1.255119	0.000000
-0.531141	-0.569021	0.835298	0.821350	0.990000	0.000000	0.000000	0.000000	-0.426543	1.129050	0.000000
-0.522737	-0.562149	0.845572	0.881250	1.045000	0.000000	0.000000	0.000000	0.153225	1.176988	0.000000
-0.514230	-0.554786	0.855680	0.841700	0.990000	0.000000	0.000000	0.000000	0.114329	1.213315	0.000000
-0.505624	-0.549288	0.865621	0.901600	1.045000	0.000000	0.000000	0.000000	0.310886	1.308764	0.000000
-0.496918	-0.545459	0.875394	0.862050	0.990000	0.000000	0.000000	0.000000	0.487640	1.457483	0.000000
-0.488116	-0.538685	0.884996	0.921950	1.045000	0.000000	0.000000	0.000000	0.202803	1.520852	0.000000
-0.479219	-0.529751	0.894425	0.882400	0.990000	0.000000	0.000000	0.000000	-0.003665	1.522279	0.000000
-0.470228	-0.518559	0.903681	0.942300	1.045000	0.000000	0.000000	0.000000	-0.220125	1.458658	0.000000
-0.461146	-0.510607	0.912760	0.902750	0.990000	0.000000	0.000000	0.000000	0.113019	1.495037	0.000000
-0.451974	-0.497844	0.921661	0.962650	1.045000	0.000000	0.000000	0.000000	-0.359047	1.389617	0.000000
-0.442713	-0.485671	0.930382	0.923100	0.990000	0.000000	0.000000	0.000000	-0.291331	1.304365	0.000000
-0.433367	-0.475559	0.938922	0.983000	1.045000	0.000000	0.000000	0.000000	-0.076533	1.283515	0.000000
-0.423935	-0.467312	0.947279	0.943450	0.990000	0.000000	0.000000	0.000000	0.118448	1.321218	0.000000
-0.414422	-0.459065	0.955451	1.003350	1.045000	0.000000	0.000000	0.000000	0.126712	1.361464	0.000000
-0.404827	-0.452880	0.963437	0.963800	0.990000	0.000000	0.000000	0.000000	0.340959	1.466154	0.000000
-0.395154	-0.442965	0.971235	1.023700	1.045000	0.000000	0.000000	0.000000	-0.024213	1.461281	0.000000
-0.385403	-0.432165	0.978844	0.984150	0.990000	0.000000	0.000000	0.000000	-0.104867	1.432159	0.000000
-0.375577	-0.424410	0.986262	0.944050	0.935000	0.000000	0.000000	0.000000	0.206988	1.496697	0.000000
-0.365678	-0.412727	0.993488	1.003400	0.990000	0.000000	0.000000	0.000000	-0.178389	1.445532	0.000000
-0.355708	-0.402222	1.000520	1.063300	1.045000	0.000000	0.000000	0.000000	-0.053450	1.431823	0.000000
-0.345669	-0.393386	1.007357	1.023750	0.990000	0.000000	0.000000	0.000000	0.120381	1.470323	0.000000
-0.335562	-0.387496	1.013997	0.983650	0.935000	0.000000	0.000000	0.000000	0.421645	1.599413	0.000000
-0.325389	-0.373850	1.020440	1.043000	0.990000	0.000000	0.000000	0.000000	-0.347394	1.497618	0.000000
-0.315154	-0.365603	1.026684	1.102900	1.045000	0.000000	0.000000	0.000000	0.198911	1.559814	0.000000
-0.304856	-0.352546	1.032728	1.063350	0.990000	0.000000	0.000000	0.000000	-0.276002	1.479398	0.000000
-0.294500	-0.338997	1.038570	1.023250	0.935000	0.000000	0.000000	0.000000	-0.319146	1.385879	0.000000
-0.284086	-0.326333	1.044210	1.082600	0.990000	0.000000	0.000000	0.000000	-0.225047	1.320477	0.000000
-0.273616	-0.319559	1.049647	1.042500	0.935000	0.000000	0.000000	0.000000	0.369540	1.433636	0.000000
-0.263093	-0.311116	1.054878	1.101851	0.990000	0.000000	0.000000	0.000000	0.207977	1.498430	0.000000
-0.252519	-0.302084	1.059905	1.061751	0.935000	0.000000	0.000000	0.000000	0.154201	1.547169	0.000000
-0.241896	-0.290990	1.064724	1.121101	0.990000	0.000000	0.000000	0.000000	-0.047043	1.535510	0.000000
-0.231226	-0.282645	1.069336	1.081001	0.935000	0.000000	0.000000	0.000000	0.232562	1.607850	0.000000
-0.220510	-0.269588	1.073740	1.140351	0.990000	0.000000	0.000000	0.000000	-0.234169	1.540053	0.000000
-0.209751	-0.255843	1.077934	1.100251	0.935000	0.000000	0.000000	0.000000	-0.298593	1.452780	0.000000
-0.198952	-0.243473	1.081918	1.159601	0.990000	0.000000	0.000000	0.000000	-0.157059	1.407888	0.000000
-0.188114	-0.233361	1.085691	1.119501	0.935000	0.000000	0.000000	0.000000	0.072622	1.431937	0.000000
-0.177239	-0.223249	1.089252	1.178851	0.990000	0.000000	0.000000	0.000000	0.076289	1.457124	0.000000
-0.166329	-0.215788	1.092601	1.138751	0.935000	0.000000	0.000000	0.000000	0.344816	1.563042	0.000000
-0.155388	-0.203713	1.095737	1.098101	0.880000	0.000000	0.000000	0.000000	-0.113363	1.531450	0.000000
-0.144415	-0.191048	1.098660	1.156901	0.935000	0.000000	0.000000	0.000000	-0.169238	1.483010	0.000000
-0.133415	-0.177598	1.101368	1.116251	0.880000	0.000000	0.000000	0.000000	-0.244962	1.411730	0.000000
-0.122389	-0.169548	1.103862	1.175051	0.935000	0.000000	0.000000	0.000000	0.297600	1.503368	0.000000
-0.111339	-0.159730	1.106140	1.134401	0.880000	0.000000	0.000000	0.000000	0.123271	1.542769	0.000000
-0.100267	-0.150306	1.108203	1.193201	0.935000	0.000000	0.000000	0.000000	0.164712	1.594684	0.000000
-0.089175	-0.138917	1.110049	1.152551	0.880000	0.000000	0.000000	0.000000	-0.029683	1.588267	0.000000
-0.078066	-0.125467	1.111680	1.111351	0.825000	0.000000	0.000000	0.000000	-0.234112	1.520403	0.000000
-0.066942	-0.111232	1.113093	1.169600	0.880000	0.000000	0.000000	0.000000	-0.311130	1.429279	0.000000
-0.055805	-0.096800	1.114290	1.128400	0.825000	0.000000	0.000000	0.000000	-0.329460	1.332491	0.000000
-0.044657	-0.088750	1.115269	1.186650	0.880000	0.000000	0.000000	0.000000	0.309764	1.427625	0.000000
-0.033501	-0.079423	1.116031	1.145450	0.825000	0.000000	0.000000	0.000000	0.183008	1.484823	0.000000
-0.022337	-0.070588	1.116575	1.203700	0.880000	0.000000	0.000000	0.000000	0.232748	1.557060	0.000000
-0.011170	-0.063617	1.116902	1.162500	0.825000	0.000000	0.000000	0.000000	0.419716	1.685597	0.000000
-0.000000	-0.051444	1.117011	1.220750	0.880000	0.000000	0.000000	0.000000	-0.100393	1.658051	0.000000
0.011170	-0.037797	1.116902	1.179550	0.825000	0.000000	0.000000	0.000000	-0.247655	1.586203	0.000000
0.022337	-0.022482	1.116575	1.137800	0.770000	0.000000	0.000000	0.000000	-0.414770	1.464013	0.000000
0.033500	-0.008639	1.116031	1.195500	0.825000	0.000000	0.000000	0.000000	-0.267943	1.385737	0.000000
0.044657	-0.001276	1.115269	1.153750	0.770000	0.000000	0.000000	0.000000	0.379357	1.501841	0.000000
0.055805	0.009425	1.114290	1.211450	0.825000	0.000000	0.000000	0.000000	0.044693	1.517568	0.000000
0.066942	0.021304	1.113093	1.169700	0.770000	0.000000	0.000000	0.000000	-0.074205	1.497588	0.000000
0.078066	0.034263	1.111680	1.127400	0.715000	0.000000	0.000000	0.000000	-0.183502	1.444728	0.000000
0.089175	0.042902	1.110049	1.184550	0.770000	0.000000	0.000000	0.000000	0.246945	1.521125	0.000000
0.100267	0.056156	1.108203	1.142250	0.715000	0.000000	0.000000	0.000000	-0.216215	1.458466	0.000000
0.111338	0.067741	1.106140	1.199400	0.770000	0.000000	0.000000	0.000000	-0.051273	1.445264	0.000000
0.122389	0.076871	1.103862	1.157100	0.715000	0.000000	0.000000	0.000000	0.191993	1.505138	0.000000
0.133415	0.086099	1.101368	1.214250	0.770000	0.000000	0.000000	0.000000	0.179790	1.561441	0.000000
0.144415	0.097291	1.098660	1.171950	0.715000	0.000000	0.000000	0.000000	-0.019160	1.558049	0.000000
0.155387	0.110054	1.095737	1.129100	0.660000	0.000000	0.000000	0.000000	-0.179056	1.506599	0.000000
0.166329	0.123308	1.092601	1.185700	0.715000	0.000000	0.000000	0.000000	-0.231172	1.439398	0.000000
0.177239	0.132732	1.089252	1.142850	0.660000	0.000000	0.000000	0.000000	0.148467	1.486163	0.000000
0.188114	0.145004	1.085691	1.099450	0.605000	0.000000	0.000000	0.000000	-0.139695	1.446410	0.000000
0.198952	0.154233	1.081918	1.155500	0.660000	0.000000	0.000000	0.000000	0.160979	1.496940	0.000000
0.209751	0.163363	1.077934	1.112100	0.605000	0.000000	0.000000	0.000000	0.166918	1.549335	0.000000
0.220510	0.174555	1.073740	1.168150	0.660000	0.000000	0.000000	0.000000	-0.043338	1.538631	0.000000
0.231225	0.183194	1.069336	1.124750	0.605000	0.000000	0.000000	0.000000	0.207617	1.603318	0.000000
0.241896	0.196055	1.064724	1.180800	0.660000	0.000000	0.000000	0.000000	-0.219042	1.539897	0.000000
0.252519	0.210192	1.059905	1.137400	0.605000	0.000000	0.000000	0.000000	-0.351385	1.436598	0.000000
0.263093	0.223642	1.054879	1.093450	0.550000	0.000000	0.000000	0.000000	-0.287586	1.352295	0.000000
0.273616	0.233558	1.049647	1.148950	0.605000	0.000000	0.000000	0.000000	0.060715	1.372512	0.000000
0.284085	0.242590	1.044210	1.105000	0.550000	0.000000	0.000000	0.000000	0.143738	1.417708	0.000000
0.294500	0.252996	1.038570	1.060500	0.495000	0.000000	0.000000	0.000000	0.000755	1.420010	0.000000
0.304856	0.264286	1.032728	1.115450	0.550000	0.000000	0.000000	0.000000	-0.093344	1.394035	0.000000
0.315153	0.274988	1.026684	1.070950	0.495000	0.000000	0.000000	0.000000	-0.040382	1.383929	0.000000
0.325389	0.286670	1.020440	1.125900	0.550000	0.000000	0.000000	0.000000	-0.144701	1.342455	0.000000
0.335562	0.294328	1.013997	1.081400	0.495000	0.000000	0.000000	0.000000	0.251472	1.419958	0.000000
0.345669	0.303360	1.007357	1.036350	0.440000	0.000000	0.000000	0.000000	0.107485	1.454319	0.000000
0.355708	0.310134	1.000520	1.090750	0.495000	0.000000	0.000000	0.000000	0.326549	1.554562	0.000000
0.365678	0.317399	0.993488	1.045700	0.440000	0.000000	0.000000	0.000000	0.270527	1.638134	0.000000
0.375577	0.327609	0.986262	1.100100	0.495000	0.000000	0.000000	0.000000	-0.031127	1.631195	0.000000
0.385403	0.340765	0.978844	1.055050	0.440000	0.000000	0.000000	0.000000	-0.332973	1.533535	0.000000
0.395153	0.354509	0.971235	1.009450	0.385000	0.000000	0.000000	0.000000	-0.399391	1.415749	0.000000
0.404827	0.364425	0.963437	1.063300	0.440000	0.000000	0.000000	0.000000	-0.024213	1.410506	0.000000
0.414422	0.378267	0.955451	1.017700	0.385000	0.000000	0.000000	0.000000	-0.424805	1.284872	0.000000
0.423935	0.387692	0.947279	0.971550	0.330000	0.000000	0.000000	0.000000	0.008903	1.289355	0.000000
0.433366	0.395448	0.938922	1.024850	0.385000	0.000000	0.000000	0.000000	0.167535	1.341511	0.000000
0.442713	0.401142	0.930382	0.978700	0.330000	0.000000	0.000000	0.000000	0.365254	1.453166	0.000000
0.451974	0.411156	0.921661	1.032000	0.385000	0.000000	0.000000	0.000000	-0.075346	1.432603	0.000000
0.461146	0.421857	0.912760	0.985850	0.330000	0.000000	0.000000	0.000000	-0.152880	1.388703	0.000000
0.470228	0.432362	0.903681	0.939150	0.275000	0.000000	0.000000	0.000000	-0.142235	1.347926	0.000000
0.479219	0.443848	0.894426	0.991900	0.330000	0.000000	0.000000	0.000000	-0.249577	1.274822	0.000000
0.488116	0.454942	0.884996	0.945200	0.275000	0.000000	0.000000	0.000000	-0.219650	1.210585	0.000000
0.496918	0.462207	0.875394	0.997950	0.330000	0.000000	0.000000	0.000000	0.153716	1.258436	0.000000
0.505623	0.467410	0.865621	0.951250	0.275000	0.000000	0.000000	0.000000	0.350196	1.365405	0.000000
0.514230	0.473006	0.855680	0.904000	0.220000	0.000000	0.000000	0.000000	0.301068	1.457787	0.000000
0.522736	0.477817	0.845572	0.956200	0.275000	0.000000	0.000000	0.000000	0.369583	1.570908	0.000000
0.531141	0.487536	0.835299	0.908950	0.220000	0.000000	0.000000	0.000000	-0.131481	1.533644	0.000000
0.539442	0.499513	0.824863	0.861150	0.165000	0.000000	0.000000	0.000000	-0.367638	1.425349	0.000000
0.547638	0.511491	0.814266	0.912800	0.220000	0.000000	0.000000	0.000000	-0.378155	1.313710	0.000000
0.555727	0.524646	0.803510	0.865000	0.165000	0.000000	0.000000	0.000000	-0.506641	1.163271	0.000000
0.563707	0.535936	0.792598	0.816650	0.110000	0.000000	0.000000	0.000000	-0.330943	1.065377	0.000000
0.571578	0.540648	0.781532	0.867750	0.165000	0.000000	0.000000	0.000000	0.315839	1.161675	0.000000
0.579337	0.545361	0.770313	0.819400	0.110000	0.000000	0.000000	0.000000	0.304696	1.254783	0.000000
0.586984	0.549779	0.758943	0.870500	0.165000	0.000000	0.000000	0.000000	0.322854	1.353499	0.000000
0.594516	0.555669	0.747426	0.822150	0.110000	0.000000	0.000000	0.000000	0.164148	1.404686	0.000000
0.601932	0.564210	0.735763	0.773250	0.055000	0.000000	0.000000	0.000000	-0.112514	1.372818	0.000000
0.609231	0.574519	0.723957	0.823800	0.110000	0.000000	0.000000	0.000000	-0.300963	1.284265	0.000000
0.616411	0.583944	0.712010	0.774900	0.055000	0.000000	0.000000	0.000000	-0.224483	1.218543	0.000000
0.623470	0.593368	0.699923	0.725450	-0.000000	0.000000	0.000000	0.000000	-0.236500	1.149098	0.000000
0.630409	0.603382	0.687701	0.775450	0.055000	0.000000	0.000000	0.000000	-0.307559	1.058182	0.000000
0.637224	0.611825	0.675344	0.726000	-0.000000	0.000000	0.000000	0.000000	-0.162770	1.010621	0.000000
0.643915	0.615065	0.662855	0.776000	0.055000	0.000000	0.000000	0.000000	0.345134	1.115603	0.000000
0.650481	0.617912	0.650238	0.726550	-0.000000	0.000000	0.000000	0.000000	0.371850	1.228787	0.000000
0.656919	0.620366	0.637493	0.676550	-0.055000	0.000000	0.000000	0.000000	0.398439	1.350146	0.000000
0.663230	0.623312	0.624625	0.726000	-0.000000	0.000000	0.000000	0.000000	0.336545	1.453106	0.000000
0.669411	0.627926	0.611634	0.676000	-0.055000	0.000000	0.000000	0.000000	0.156718	1.502195	0.000000
0.675462	0.635485	0.598524	0.625450	-0.110000	0.000000	0.000000	0.000000	-0.150857	1.458937	0.000000
0.681381	0.646383	0.585298	0.674350	-0.055000	0.000000	0.000000	0.000000	-0.497819	1.311341	0.000000
0.687168	0.657967	0.571957	0.623800	-0.110000	0.000000	0.000000	0.000000	-0.579825	1.138854	0.000000
0.692820	0.664938	0.558505	0.672700	-0.055000	0.000000	0.000000	0.000000	-0.131800	1.100708	0.000000
0.698338	0.674952	0.544945	0.622150	-0.110000	0.000000	0.000000	0.000000	-0.449649	0.966983	0.000000
0.703719	0.684180	0.531277	0.571050	-0.165000	0.000000	0.000000	0.000000	-0.384723	0.852543	0.000000
0.708963	0.690463	0.517507	0.619400	-0.110000	0.000000	0.000000	0.000000	-0.103918	0.822292	0.000000
0.714069	0.692819	0.503635	0.568300	-0.165000	0.000000	0.000000	0.000000	0.274960	0.905843	0.000000
0.719035	0.693605	0.489665	0.516650	-0.220000	0.000000	0.000000	0.000000	0.418119	1.032550	0.000000
0.723862	0.694096	0.475600	0.564450	-0.165000	0.000000	0.000000	0.000000	0.433553	1.164104	0.000000
0.728547	0.695077	0.461442	0.512800	-0.220000	0.000000	0.000000	0.000000	0.370354	1.276884	0.000000
0.733090	0.696943	0.447194	0.560600	-0.165000	0.000000	0.000000	0.000000	0.267794	1.359029	0.000000
0.737490	0.698906	0.432859	0.508950	-0.220000	0.000000	0.000000	0.000000	0.243684	1.434064	0.000000
0.741747	0.702735	0.418440	0.456750	-0.275000	0.000000	0.000000	0.000000	0.042775	1.448847	0.000000
0.745859	0.708822	0.403939	0.504000	-0.220000	0.000000	0.000000	0.000000	-0.197488	1.391452	0.000000
0.749826	0.718148	0.389359	0.451800	-0.275000	0.000000	0.000000	0.000000	-0.536005	1.232235	0.000000
0.753646	0.729537	0.374703	0.399050	-0.330000	0.000000	0.000000	0.000000	-0.756790	1.006403	0.000000
0.757319	0.739256	0.359974	0.445750	-0.275000	0.000000	0.000000	0.000000	-0.604585	0.825931	0.000000
0.760845	0.746717	0.345175	0.393000	-0.330000	0.000000	0.000000	0.000000	-0.393548	0.708573	0.000000
0.764223	0.753393	0.330309	0.439700	-0.275000	0.000000	0.000000	0.000000	-0.329841	0.610162	0.000000
0.767451	0.758400	0.315379	0.386950	-0.330000	0.000000	0.000000	0.000000	-0.177842	0.557262	0.000000
0.770530	0.761444	0.300386	0.333650	-0.385000	0.000000	0.000000	0.000000	0.003546	0.558780	0.000000
0.773459	0.762916	0.285336	0.379800	-0.330000	0.000000	0.000000	0.000000	0.145604	0.602988	0.000000
0.776237	0.763603	0.270229	0.326500	-0.385000	0.000000	0.000000	0.000000	0.209065	0.666339	0.000000
0.778863	0.763996	0.255071	0.272650	-0.440000	0.000000	0.000000	0.000000	0.223384	0.734098	0.000000
0.781338	0.764781	0.239862	0.318250	-0.385000	0.000000	0.000000	0.000000	0.168930	0.785605	0.000000
0.783660	0.765567	0.224606	0.264400	-0.440000	0.000000	0.000000	0.000000	0.153698	0.832619	0.000000
0.785830	0.766352	0.209307	0.310000	-0.385000	0.000000	0.000000	0.000000	0.138420	0.875119	0.000000
0.787846	0.766843	0.193967	0.256150	-0.440000	0.000000	0.000000	0.000000	0.152553	0.921935	0.000000
0.789709	0.767727	0.178589	0.201750	-0.495000	0.000000	0.000000	0.000000	0.097924	0.952411	0.000000
0.791418	0.768512	0.163176	0.246800	-0.440000	0.000000	0.000000	0.000000	0.092346	0.981260	0.000000
0.792972	0.769101	0.147732	0.192400	-0.495000	0.000000	0.000000	0.000000	0.096552	1.011419	0.000000
0.794372	0.770083	0.132259	0.137450	-0.550000	0.000000	0.000000	0.000000	0.041823	1.025181	0.000000
0.795618	0.771065	0.116760	0.181950	-0.495000	0.000000	0.000000	0.000000	0.026336	1.034309	0.000000
0.796708	0.772046	0.101238	0.127000	-0.550000	0.000000	0.000000	0.000000	0.010826	1.038790	0.000000
0.797642	0.773028	0.085696	0.171500	-0.495000	0.000000	0.000000	0.000000	-0.004706	1.038609	0.000000
0.798421	0.774501	0.070138	0.116550	-0.550000	0.000000	0.000000	0.000000	-0.069344	1.019002	0.000000
0.799045	0.775777	0.054566	0.061050	-0.605000	0.000000	0.000000	0.000000	-0.065274	1.000583	0.000000
0.799513	0.777642	0.038983	0.105000	-0.550000	0.000000	0.000000	0.000000	-0.139757	0.959749	0.000000
0.799825	0.779508	0.023393	0.049500	-0.605000	0.000000	0.000000	0.000000	-0.155343	0.914162	0.000000
0.799981	0.782453	0.007798	0.093450	-0.550000	0.000000	0.000000	0.000000	-0.278928	0.831360	0.000000
0.799981	0.785202	-0.007798	0.037950	-0.605000	0.000000	0.000000	0.000000	-0.274889	0.749632	0.000000
0.799825	0.788638	-0.023393	-0.018100	-0.660000	0.000000	0.000000	0.000000	-0.359207	0.642429	0.000000
0.799513	0.792172	-0.038983	0.025300	-0.605000	0.000000	0.000000	0.000000	-0.384618	0.527411	0.000000
0.799045	0.794136	-0.054566	-0.030750	-0.660000	0.000000	0.000000	0.000000	-0.243125	0.454719	0.000000
0.798421	0.796688	-0.070138	0.012650	-0.605000	0.000000	0.000000	0.000000	-0.317607	0.359524	0.000000
0.797642	0.798161	-0.085696	-0.043400	-0.660000	0.000000	0.000000	0.000000	-0.225180	0.291944	0.000000
0.796708	0.798652	-0.101237	-0.100000	-0.715000	0.000000	0.000000	0.000000	-0.142556	0.249080	0.000000
0.795618	0.798652	-0.116759	-0.057150	-0.660000	0.000000	0.000000	0.000000	-0.109000	0.216228	0.000000
0.794372	0.798652	-0.132258	-0.113750	-0.715000	0.000000	0.000000	0.000000	-0.124511	0.178661	0.000000
0.792972	0.798652	-0.147732	-0.070900	-0.660000	0.000000	0.000000	0.000000	-0.139997	0.136378	0.000000
0.791418	0.798652	-0.163176	-0.127500	-0.715000	0.000000	0.000000	0.000000	-0.155456	0.089379	0.000000
0.789709	0.798652	-0.178589	-0.084650	-0.660000	0.000000	0.000000	0.000000	-0.170885	0.037666	0.000000
0.787846	0.798652	-0.193967	-0.141250	-0.715000	0.000000	0.000000	0.000000	-0.186281	-0.018758	0.000000
0.785830	0.798652	-0.209307	-0.198400	-0.770000	0.000000	0.000000	0.000000	-0.201640	-0.079891	0.000000
0.783660	0.798554	-0.224606	-0.156100	-0.715000	0.000000	0.000000	0.000000	-0.207142	-0.142779	0.000000
0.781338	0.798259	-0.239862	-0.213250	-0.770000	0.000000	0.000000	0.000000	-0.202785	-0.204460	0.000000
0.778863	0.797277	-0.255070	-0.170950	-0.715000	0.000000	0.000000	0.000000	-0.149295	-0.250169	0.000000
0.776237	0.795314	-0.270229	-0.228100	-0.770000	0.000000	0.000000	0.000000	-0.066304	-0.271015	0.000000
0.773459	0.794234	-0.285335	-0.285800	-0.825000	0.000000	0.000000	0.000000	-0.169795	-0.322992	0.000000
0.770530	0.791878	-0.300386	-0.244050	-0.770000	0.000000	0.000000	0.000000	-0.057246	-0.341233	0.000000
0.767451	0.789718	-0.315378	-0.301750	-0.825000	0.000000	0.000000	0.000000	-0.091903	-0.369917	0.000000
0.764223	0.787656	-0.330309	-0.260000	-0.770000	0.000000	0.000000	0.000000	-0.116682	-0.406093	0.000000
0.760845	0.785889	-0.345175	-0.317700	-0.825000	0.000000	0.000000	0.000000	-0.161033	-0.455655	0.000000
0.757319	0.784122	-0.359974	-0.375950	-0.880000	0.000000	0.000000	0.000000	-0.175866	-0.509755	0.000000
0.753646	0.782944	-0.374703	-0.334750	-0.825000	0.000000	0.000000	0.000000	-0.249535	-0.586081	0.000000
0.749826	0.781177	-0.389359	-0.393000	-0.880000	0.000000	0.000000	0.000000	-0.205322	-0.649245	0.000000
0.745859	0.778722	-0.403938	-0.351800	-0.825000	0.000000	0.000000	0.000000	-0.151218	-0.696253	0.000000
0.741747	0.775777	-0.418439	-0.410050	-0.880000	0.000000	0.000000	0.000000	-0.116671	-0.732956	0.000000
0.737491	0.772439	-0.432859	-0.368850	-0.825000	0.000000	0.000000	0.000000	-0.091862	-0.762262	0.000000
0.733090	0.768414	-0.447194	-0.427100	-0.880000	0.000000	0.000000	0.000000	-0.037517	-0.775284	0.000000
0.728547	0.762916	-0.461442	-0.485900	-0.935000	0.000000	0.000000	0.000000	0.095453	-0.748366	0.000000
0.723862	0.756338	-0.475600	-0.445250	-0.880000	0.000000	0.000000	0.000000	0.189242	-0.693217	0.000000
0.719035	0.748779	-0.489665	-0.504050	-0.935000	0.000000	0.000000	0.000000	0.273305	-0.612713	0.000000
0.714069	0.741318	-0.503635	-0.463400	-0.880000	0.000000	0.000000	0.000000	0.249470	-0.539234	0.000000
0.708963	0.734838	-0.517506	-0.522200	-0.935000	0.000000	0.000000	0.000000	0.137374	-0.499316	0.000000
0.703719	0.729635	-0.531277	-0.481550	-0.880000	0.000000	0.000000	0.000000	-0.004074	-0.501834	0.000000
0.698338	0.724137	-0.544944	-0.540350	-0.935000	0.000000	0.000000	0.000000	0.011659	-0.499626	0.000000
0.692820	0.718541	-0.558505	-0.499700	-0.880000	0.000000	0.000000	0.000000	0.007862	-0.498553	0.000000
0.687168	0.713142	-0.571957	-0.558500	-0.935000	0.000000	0.000000	0.000000	-0.025279	-0.507435	0.000000
0.681382	0.708135	-0.585298	-0.617850	-0.990000	0.000000	0.000000	0.000000	-0.077946	-0.532157	0.000000
0.675462	0.704109	-0.598524	-0.577750	-0.935000	0.000000	0.000000	0.000000	-0.189404	-0.590410	0.000000
0.669412	0.701066	-0.611634	-0.637100	-0.990000	0.000000	0.000000	0.000000	-0.300747	-0.682217	0.000000
0.663230	0.697826	-0.624624	-0.597000	-0.935000	0.000000	0.000000	0.000000	-0.294162	-0.772196	0.000000
0.656919	0.694586	-0.637493	-0.656350	-0.990000	0.000000	0.000000	0.000000	-0.307092	-0.866207	0.000000
0.650481	0.690561	-0.650237	-0.616250	-0.935000	0.000000	0.000000	0.000000	-0.241359	-0.940618	0.000000
0.643915	0.684867	-0.662855	-0.675600	-0.990000	0.000000	0.000000	0.000000	-0.087143	-0.968809	0.000000
0.637224	0.677111	-0.675344	-0.635500	-0.935000	0.000000	0.000000	0.000000	0.106470	-0.938862	0.000000
0.630409	0.667392	-0.687700	-0.694850	-0.990000	0.000000	0.000000	0.000000	0.290397	-0.853592	0.000000
0.623470	0.656789	-0.699923	-0.654750	-0.935000	0.000000	0.000000	0.000000	0.366465	-0.745319	0.000000
0.616411	0.646481	-0.712009	-0.714100	-0.990000	0.000000	0.000000	0.000000	0.324857	-0.649365	0.000000
0.609231	0.636173	-0.723957	-0.774000	-1.045000	0.000000	0.000000	0.000000	0.312840	-0.556860	0.000000
0.601932	0.626650	-0.735763	-0.734450	-0.990000	0.000000	0.000000	0.000000	0.222424	-0.491369	0.000000
0.594516	0.620072	-0.747426	-0.694350	-0.935000	0.000000	0.000000	0.000000	-0.083836	-0.517797	0.000000
0.586984	0.616047	-0.758943	-0.753700	-0.990000	0.000000	0.000000	0.000000	-0.350680	-0.624455	0.000000
0.579338	0.613396	-0.770312	-0.813600	-1.045000	0.000000	0.000000	0.000000	-0.499568	-0.776028	0.000000
0.571578	0.609862	-0.781531	-0.774050	-0.990000	0.000000	0.000000	0.000000	-0.422505	-0.904694	0.000000
0.563707	0.604953	-0.792598	-0.833950	-1.045000	0.000000	0.000000	0.000000	-0.296204	-0.995617	0.000000
0.555727	0.598081	-0.803510	-0.794400	-0.990000	0.000000	0.000000	0.000000	-0.110844	-1.030988	0.000000
0.547638	0.588656	-0.814266	-0.854300	-1.045000	0.000000	0.000000	0.000000	0.133577	-0.992966	0.000000
0.539442	0.577660	-0.824862	-0.814750	-0.990000	0.000000	0.000000	0.000000	0.279980	-0.910883	0.000000
0.531141	0.566272	-0.835298	-0.874650	-1.045000	0.000000	0.000000	0.000000	0.308733	-0.820019	0.000000
0.522737	0.554000	-0.845571	-0.835100	-0.990000	0.000000	0.000000	0.000000	0.386736	-0.705562	0.000000
0.514230	0.542514	-0.855680	-0.895000	-1.045000	0.000000	0.000000	0.000000	0.298005	-0.617574	0.000000
0.505624	0.534463	-0.865621	-0.855450	-0.990000	0.000000	0.000000	0.000000	-0.055631	-0.635706	0.000000
0.496918	0.528671	-0.875394	-0.915350	-1.045000	0.000000	0.000000	0.000000	-0.291291	-0.724680	0.000000
0.488116	0.523272	-0.884996	-0.875800	-0.990000	0.000000	0.000000	0.000000	-0.340248	-0.828513	0.000000
0.479219	0.519246	-0.894425	-0.935700	-1.045000	0.000000	0.000000	0.000000	-0.487209	-0.976676	0.000000
0.470228	0.512080	-0.903681	-0.896150	-0.990000	0.000000	0.000000	0.000000	-0.182392	-1.033487	0.000000
0.461146	0.500004	-0.912759	-0.956050	-1.045000	0.000000	0.000000	0.000000	0.299315	-0.945635	0.000000
0.451974	0.489598	-0.921661	-0.916500	-0.990000	0.000000	0.000000	0.000000	0.123428	-0.910488	0.000000
0.442713	0.478013	-0.930382	-0.976400	-1.045000	0.000000	0.000000	0.000000	0.232426	-0.842525	0.000000
0.433367	0.466036	-0.938922	-0.936850	-0.990000	0.000000	0.000000	0.000000	0.263065	-0.765239	0.000000
0.423936	0.456513	-0.947279	-0.996750	-1.045000	0.000000	0.000000	0.000000	0.009180	-0.764114	0.000000
0.414422	0.449051	-0.955451	-0.957200	-0.990000	0.000000	0.000000	0.000000	-0.205252	-0.827421	0.000000
0.404827	0.442081	-0.963437	-1.017100	-1.045000	0.000000	0.000000	0.000000	-0.262419	-0.908009	0.000000
0.395154	0.433834	-0.971235	-0.977550	-0.990000	0.000000	0.000000	0.000000	-0.142684	-0.952748	0.000000
0.385403	0.424213	-0.978844	-0.937450	-0.935000	0.000000	0.000000	0.000000	-0.012943	-0.958572	0.000000
0.375577	0.413905	-0.986262	-0.996800	-0.990000	0.000000	0.000000	0.000000	0.048266	-0.946008	0.000000
0.365678	0.402909	-0.993488	-1.056700	-1.045000	0.000000	0.000000	0.000000	0.109667	-0.914970	0.000000
0.355708	0.390834	-1.000520	-1.017150	-0.990000	0.000000	0.000000	0.000000	0.210530	-0.853567	0.000000
0.345669	0.380133	-1.007357	-1.077050	-1.045000	0.000000	0.000000	0.000000	0.066151	-0.835445	0.000000
0.335562	0.371690	-1.013997	-1.037500	-0.990000	0.000000	0.000000	0.000000	-0.166390	-0.887168	0.000000
0.325389	0.363836	-1.020440	-0.997400	-0.935000	0.000000	0.000000	0.000000	-0.231837	-0.958642	0.000000
0.315154	0.354902	-1.026684	-1.056750	-0.990000	0.000000	0.000000	0.000000	-0.130188	-0.999686	0.000000
0.304856	0.344495	-1.032728	-1.016650	-0.935000	0.000000	0.000000	0.000000	0.010930	-0.998389	0.000000
0.294500	0.333402	-1.038570	-1.076000	-0.990000	0.000000	0.000000	0.000000	0.073709	-0.978221	0.000000
0.284086	0.317399	-1.044210	-1.035900	-0.935000	0.000000	0.000000	0.000000	0.558842	-0.812234	0.000000
0.273616	0.305127	-1.049647	-1.095250	-0.990000	0.000000	0.000000	0.000000	0.180239	-0.759738	0.000000
0.263093	0.295702	-1.054878	-1.055150	-0.935000	0.000000	0.000000	0.000000	-0.109802	-0.794309	0.000000
0.252519	0.288241	-1.059905	-1.114500	-0.990000	0.000000	0.000000	0.000000	-0.311280	-0.889479	0.000000
0.241896	0.280583	-1.064724	-1.074400	-0.935000	0.000000	0.000000	0.000000	-0.296568	-0.980384	0.000000
0.231226	0.274595	-1.069336	-1.133750	-0.990000	0.000000	0.000000	0.000000	-0.468181	-1.123007	0.000000
0.220510	0.260752	-1.073740	-1.093650	-0.935000	0.000000	0.000000	0.000000	0.312709	-1.031206	0.000000
0.209751	0.249069	-1.077934	-1.153000	-0.990000	0.000000	0.000000	0.000000	0.092426	-1.005445	0.000000
0.198952	0.235816	-1.081918	-1.112900	-0.935000	0.000000	0.000000	0.000000	0.245416	-0.933663	0.000000
0.188114	0.223249	-1.085691	-1.172250	-0.990000	0.000000	0.000000	0.000000	0.172815	-0.883575	0.000000
0.177239	0.213236	-1.089252	-1.132150	-0.935000	0.000000	0.000000	0.000000	-0.086107	-0.911207	0.000000
0.166329	0.203909	-1.092601	-1.091500	-0.880000	0.000000	0.000000	0.000000	-0.158284	-0.960571	0.000000
0.155388	0.193601	-1.095737	-1.150300	-0.935000	0.000000	0.000000	0.000000	-0.063352	-0.981488	0.000000
0.144415	0.186041	-1.098660	-1.109650	-0.880000	0.000000	0.000000	0.000000	-0.341271	-1.085950	0.000000
0.133415	0.174751	-1.101368	-1.168450	-0.935000	0.000000	0.000000	0.000000	0.028978	-1.079323	0.000000
0.122389	0.158160	-1.103862	-1.127800	-0.880000	0.000000	0.000000	0.000000	0.556521	-0.914156	0.000000
0.111339	0.145299	-1.106140	-1.186600	-0.935000	0.000000	0.000000	0.000000	0.181071	-0.861533	0.000000
0.100267	0.134892	-1.108203	-1.145950	-0.880000	0.000000	0.000000	0.000000	-0.066537	-0.883225	0.000000
0.089175	0.125762	-1.110049	-1.204750	-0.935000	0.000000	0.000000	0.000000	-0.196119	-0.943890	0.000000
0.078066	0.115748	-1.111680	-1.164100	-0.880000	0.000000	0.000000	0.000000	-0.109500	-0.978624	0.000000
0.066942	0.104752	-1.113093	-1.122900	-0.825000	0.000000	0.000000	0.000000	-0.012847	-0.984368	0.000000
0.055805	0.093561	-1.114290	-1.181150	-0.880000	0.000000	0.000000	0.000000	0.005483	-0.984611	0.000000
0.044657	0.081485	-1.115269	-1.139950	-0.825000	0.000000	0.000000	0.000000	0.092752	-0.958627	0.000000
0.033501	0.069508	-1.116031	-1.198200	-0.880000	0.000000	0.000000	0.000000	0.082064	-0.935808	0.000000
0.022337	0.059690	-1.116575	-1.157000	-0.825000	0.000000	0.000000	0.000000	-0.134573	-0.978048	0.000000
0.011170	0.050756	-1.116902	-1.215250	-0.880000	0.000000	0.000000	0.000000	-0.223366	-1.047037	0.000000
0.000000	0.040743	-1.117011	-1.174050	-0.825000	0.000000	0.000000	0.000000	-0.115592	-1.083752	0.000000
-0.011170	0.024544	-1.116902	-1.132300	-0.770000	0.000000	0.000000	0.000000	0.502909	-0.934665	0.000000
-0.022337	0.011683	-1.116575	-1.190000	-0.825000	0.000000	0.000000	0.000000	0.169333	-0.885566	0.000000
-0.033500	-0.001767	-1.116031	-1.148250	-0.770000	0.000000	0.000000	0.000000	0.228673	-0.818551	0.000000
-0.044657	-0.013155	-1.115269	-1.205950	-0.825000	0.000000	0.000000	0.000000	0.023159	-0.813178	0.000000
-0.055805	-0.021500	-1.114290	-1.164200	-0.770000	0.000000	0.000000	0.000000	-0.280312	-0.898987	0.000000
-0.066942	-0.029060	-1.113093	-1.121900	-0.715000	0.000000	0.000000	0.000000	-0.357764	-1.008210	0.000000
-0.078066	-0.037797	-1.111680	-1.179050	-0.770000	0.000000	0.000000	0.000000	-0.238649	-1.081818	0.000000
-0.089175	-0.048302	-1.110049	-1.136750	-0.715000	0.000000	0.000000	0.000000	-0.060413	-1.101986	0.000000
-0.100266	-0.059690	-1.108203	-1.193900	-0.770000	0.000000	0.000000	0.000000	0.029683	-1.095109	0.000000
-0.111338	-0.072257	-1.106140	-1.151600	-0.715000	0.000000	0.000000	0.000000	0.149448	-1.052229	0.000000
-0.122389	-0.090124	-1.103862	-1.208750	-0.770000	0.000000	0.000000	0.000000	0.681762	-0.849314	0.000000
-0.133415	-0.101022	-1.101368	-1.166450	-0.715000	0.000000	0.000000	0.000000	-0.012893	-0.854801	0.000000
-0.144415	-0.111036	-1.098660	-1.123600	-0.660000	0.000000	0.000000	0.000000	-0.098649	-0.886065	0.000000
-0.155387	-0.121442	-1.095737	-1.180200	-0.715000	0.000000	0.000000	0.000000	-0.056564	-0.904732	0.000000
-0.166329	-0.132143	-1.092601	-1.137350	-0.660000	0.000000	0.000000	0.000000	-0.024082	-0.913665	0.000000
-0.177239	-0.142550	-1.089252	-1.193950	-0.715000	0.000000	0.000000	0.000000	-0.050292	-0.930488	0.000000
-0.188114	-0.153545	-1.085691	-1.151100	-0.660000	0.000000	0.000000	0.000000	0.012068	-0.928595	0.000000
-0.198952	-0.164541	-1.081918	-1.107700	-0.605000	0.000000	0.000000	0.000000	0.015735	-0.925595	0.000000
-0.209751	-0.173475	-1.077934	-1.163750	-0.660000	0.000000	0.000000	0.000000	-0.186553	-0.983375	0.000000
-0.220510	-0.181329	-1.073740	-1.120350	-0.605000	0.000000	0.000000	0.000000	-0.290456	-1.072471	0.000000
-0.231225	-0.190066	-1.069336	-1.176400	-0.660000	0.000000	0.000000	0.000000	-0.197800	-1.133869	0.000000
-0.241896	-0.201651	-1.064724	-1.133000	-0.605000	0.000000	0.000000	0.000000	0.091415	-1.108457	0.000000
-0.252519	-0.214512	-1.059905	-1.089050	-0.550000	0.000000	0.000000	0.000000	0.223758	-1.043230	0.000000
-0.263093	-0.228158	-1.054879	-1.144550	-0.605000	0.000000	0.000000	0.000000	0.307220	-0.952810	0.000000
-0.273616	-0.242590	-1.049647	-1.100600	-0.550000	0.000000	0.000000	0.000000	0.390889	-0.837095	0.000000
-0.284085	-0.253782	-1.044210	-1.156100	-0.605000	0.000000	0.000000	0.000000	0.072247	-0.816936	0.000000
-0.294500	-0.262716	-1.038570	-1.112150	-0.550000	0.000000	0.000000	0.000000	-0.148017	-0.862930	0.000000
-0.304856	-0.274988	-1.032728	-1.067650	-0.495000	0.000000	0.000000	0.000000	0.191519	-0.806968	0.000000
-0.315153	-0.285001	-1.026684	-1.122600	-0.550000	0.000000	0.000000	0.000000	-0.028340	-0.816978	0.000000
-0.325389	-0.294426	-1.020440	-1.078100	-0.495000	0.000000	0.000000	0.000000	-0.081101	-0.842856	0.000000
-0.335562	-0.303753	-1.013997	-1.133050	-0.550000	0.000000	0.000000	0.000000	-0.084575	-0.869819	0.000000
-0.345668	-0.313767	-1.007357	-1.088550	-0.495000	0.000000	0.000000	0.000000	-0.009311	-0.874207	0.000000
-0.355708	-0.322897	-1.000520	-1.043500	-0.440000	0.000000	0.000000	0.000000	-0.090929	-0.903127	0.000000
-0.365678	-0.330260	-0.993488	-1.097900	-0.495000	0.000000	0.000000	0.000000	-0.260709	-0.983110	0.000000
-0.375577	-0.336838	-0.986262	-1.052850	-0.440000	0.000000	0.000000	0.000000	-0.332120	-1.084683	0.000000
-0.385403	-0.344888	-0.978844	-1.007250	-0.385000	0.000000	0.000000	0.000000	-0.177536	-1.139970	0.000000
-0.395153	-0.355687	-0.971235	-1.061100	-0.440000	0.000000	0.000000	0.000000	0.104867	-1.110483	0.000000
-0.404827	-0.372868	-0.963437	-1.015500	-0.385000	0.000000	0.000000	0.000000	0.750707	-0.886869	0.000000
-0.414421	-0.386809	-0.955451	-1.069350	-0.440000	0.000000	0.000000	0.000000	0.434622	-0.757863	0.000000
-0.423935	-0.400553	-0.947279	-1.023750	-0.385000	0.000000	0.000000	0.000000	0.423066	-0.632112	0.000000
-0.433366	-0.409978	-0.938922	-0.977600	-0.330000	0.000000	0.000000	0.000000	-0.000638	-0.633473	0.000000
-0.442713	-0.416654	-0.930382	-1.030900	-0.385000	0.000000	0.000000	0.000000	-0.267079	-0.714900	0.000000
-0.451973	-0.422741	-0.921661	-0.984750	-0.330000	0.000000	0.000000	0.000000	-0.317353	-0.811567	0.000000
-0.461146	-0.429515	-0.912760	-0.938050	-0.275000	0.000000	0.000000	0.000000	-0.239819	-0.885095	0.000000
-0.470228	-0.437565	-0.903681	-0.990800	-0.330000	0.000000	0.000000	0.000000	-0.103202	-0.917688	0.000000
-0.479219	-0.445910	-0.894426	-0.944100	-0.275000	0.000000	0.000000	0.000000	-0.064582	-0.938728	0.000000
-0.488116	-0.457887	-0.884996	-0.996850	-0.330000	0.000000	0.000000	0.000000	0.308007	-0.847838	0.000000
-0.496918	-0.468490	-0.875394	-0.950150	-0.275000	0.000000	0.000000	0.000000	0.180078	-0.795236	0.000000
-0.505623	-0.478700	-0.865621	-0.902900	-0.220000	0.000000	0.000000	0.000000	0.150496	-0.751433	0.000000
-0.514230	-0.486161	-0.855680	-0.955100	-0.275000	0.000000	0.000000	0.000000	-0.114536	-0.787198	0.000000
-0.522736	-0.491856	-0.845572	-0.907850	-0.220000	0.000000	0.000000	0.000000	-0.281226	-0.873109	0.000000
-0.531141	-0.497844	-0.835299	-0.860050	-0.165000	0.000000	0.000000	0.000000	-0.241583	-0.947249	0.000000
-0.539442	-0.505502	-0.824863	-0.911700	-0.220000	0.000000	0.000000	0.000000	-0.064331	-0.968245	0.000000
-0.547638	-0.515516	-0.814266	-0.863900	-0.165000	0.000000	0.000000	0.000000	0.181805	-0.915310	0.000000
-0.555727	-0.526020	-0.803510	-0.915550	-0.220000	0.000000	0.000000	0.000000	0.241569	-0.844325	0.000000
-0.563707	-0.540158	-0.792598	-0.867750	-0.165000	0.000000	0.000000	0.000000	0.615649	-0.660807	0.000000
-0.571578	-0.551448	-0.781532	-0.819400	-0.110000	0.000000	0.000000	0.000000	0.341932	-0.559234	0.000000
-0.579337	-0.559891	-0.770313	-0.870500	-0.165000	0.000000	0.000000	0.000000	0.068368	-0.539696	0.000000
-0.586984	-0.564603	-0.758943	-0.822150	-0.110000	0.000000	0.000000	0.000000	-0.293401	-0.628835	0.000000
-0.594516	-0.567941	-0.747426	-0.773250	-0.055000	0.000000	0.000000	0.000000	-0.419403	-0.755985	0.000000
-0.601932	-0.572850	-0.735763	-0.823800	-0.110000	0.000000	0.000000	0.000000	-0.250733	-0.832659	0.000000
-0.609231	-0.577955	-0.723957	-0.774900	-0.055000	0.000000	0.000000	0.000000	-0.219363	-0.900032	0.000000
-0.616411	-0.585318	-0.712010	-0.825450	-0.110000	0.000000	0.000000	0.000000	0.018316	-0.896092	0.000000
-0.623470	-0.594841	-0.699923	-0.776550	-0.055000	0.000000	0.000000	0.000000	0.246317	-0.823628	0.000000
-0.630409	-0.604266	-0.687701	-0.727100	0.000000	0.000000	0.000000	0.000000	0.248655	-0.750339	0.000000
-0.637224	-0.613592	-0.675344	-0.777100	-0.055000	0.000000	0.000000	0.000000	0.251127	-0.676182	0.000000
-0.643915	-0.623213	-0.662855	-0.727650	0.000000	0.000000	0.000000	0.000000	0.293002	-0.589317	0.000000
-0.650481	-0.632147	-0.650238	-0.677650	0.055000	0.000000	0.000000	0.000000	0.236833	-0.519183	0.000000
-0.656919	-0.637940	-0.637493	-0.727100	0.000000	0.000000	0.000000	0.000000	-0.064645	-0.539526	0.000000
-0.663230	-0.642161	-0.624625	-0.677100	0.055000	0.000000	0.000000	0.000000	-0.208918	-0.603254	0.000000
-0.669411	-0.644616	-0.611634	-0.726550	0.000000	0.000000	0.000000	0.000000	-0.372703	-0.716305	0.000000
-0.675462	-0.647561	-0.598524	-0.676550	0.055000	0.000000	0.000000	0.000000	-0.310565	-0.810870	0.000000
-0.681381	-0.651390	-0.585298	-0.626000	0.110000	0.000000	0.000000	0.000000	-0.209039	-0.875081	0.000000
-0.687168	-0.659244	-0.571958	-0.674900	0.055000	0.000000	0.000000	0.000000	0.206761	-0.814449	0.000000
-0.692820	-0.667883	-0.558506	-0.624350	0.110000	0.000000	0.000000	0.000000	0.298697	-0.726087	0.000000
-0.698338	-0.677308	-0.544945	-0.573250	0.165000	0.000000	0.000000	0.000000	0.390744	-0.609915	0.000000
-0.703719	-0.685260	-0.531278	-0.621600	0.110000	0.000000	0.000000	0.000000	0.257096	-0.533709	0.000000
-0.708963	-0.692427	-0.517507	-0.570500	0.165000	0.000000	0.000000	0.000000	0.192275	-0.476853	0.000000
-0.714069	-0.699299	-0.503635	-0.618850	0.110000	0.000000	0.000000	0.000000	0.176644	-0.424599	0.000000
-0.719035	-0.705582	-0.489665	-0.567750	0.165000	0.000000	0.000000	0.000000	0.131660	-0.385773	0.000000
-0.723862	-0.710884	-0.475600	-0.516100	0.220000	0.000000	0.000000	0.000000	0.047503	-0.372171	0.000000
-0.728547	-0.713142	-0.461442	-0.563900	0.165000	0.000000	0.000000	0.000000	-0.242727	-0.445760	0.000000
-0.733090	-0.714810	-0.447194	-0.512250	0.220000	0.000000	0.000000	0.000000	-0.287429	-0.532902	0.000000
-0.737490	-0.716283	-0.432859	-0.460050	0.275000	0.000000	0.000000	0.000000	-0.292772	-0.621794	0.000000
-0.741747	-0.718050	-0.418440	-0.507300	0.220000	0.000000	0.000000	0.000000	-0.248942	-0.697661	0.000000
-0.745859	-0.719916	-0.403939	-0.455100	0.275000	0.000000	0.000000	0.000000	-0.224664	-0.766358	0.000000
-0.749826	-0.722763	-0.389359	-0.502350	0.220000	0.000000	0.000000	0.000000	-0.111948	-0.801295	0.000000
-0.753646	-0.726591	-0.374703	-0.450150	0.275000	0.000000	0.000000	0.000000	0.000844	-0.802395	0.000000
-0.757319	-0.733856	-0.359974	-0.397400	0.330000	0.000000	0.000000	0.000000	0.359149	-0.695823	0.000000
-0.760845	-0.741612	-0.345175	-0.444100	0.275000	0.000000	0.000000	0.000000	0.423000	-0.569885	0.000000
-0.764223	-0.750153	-0.330309	-0.391350	0.330000	0.000000	0.000000	0.000000	0.516373	-0.415677	0.000000
-0.767451	-0.759087	-0.315379	-0.338050	0.385000	0.000000	0.000000	0.000000	0.570541	-0.244933	0.000000
-0.770530	-0.763505	-0.300387	-0.384200	0.330000	0.000000	0.000000	0.000000	0.133899	-0.205114	0.000000
-0.773459	-0.766647	-0.285336	-0.330900	0.385000	0.000000	0.000000	0.000000	0.021293	-0.199067	0.000000
-0.776237	-0.768807	-0.270230	-0.377050	0.330000	0.000000	0.000000	0.000000	-0.061803	-0.217979	0.000000
-0.778863	-0.770770	-0.255071	-0.323750	0.385000	0.000000	0.000000	0.000000	-0.066305	-0.238275	0.000000
-0.781338	-0.772832	-0.239862	-0.269900	0.440000	0.000000	0.000000	0.000000	-0.041303	-0.251091	0.000000
-0.783660	-0.774893	-0.224606	-0.315500	0.385000	0.000000	0.000000	0.000000	-0.026071	-0.259351	0.000000
-0.785830	-0.777741	-0.209307	-0.261650	0.440000	0.000000	0.000000	0.000000	0.067747	-0.239431	0.000000
-0.787846	-0.780293	-0.193967	-0.207250	0.495000	0.000000	0.000000	0.000000	0.053614	-0.223725	0.000000
-0.789709	-0.782649	-0.178589	-0.252300	0.440000	0.000000	0.000000	0.000000	0.049338	-0.209276	0.000000
-0.791418	-0.784416	-0.163177	-0.197900	0.495000	0.000000	0.000000	0.000000	0.005829	-0.207878	0.000000
-0.792972	-0.785889	-0.147732	-0.242950	0.440000	0.000000	0.000000	0.000000	-0.008195	-0.210690	0.000000
-0.794372	-0.786478	-0.132259	-0.188550	0.495000	0.000000	0.000000	0.000000	-0.081093	-0.235413	0.000000
-0.795618	-0.787067	-0.116760	-0.133600	0.550000	0.000000	0.000000	0.000000	-0.065606	-0.255522	0.000000
-0.796708	-0.787558	-0.101238	-0.178100	0.495000	0.000000	0.000000	0.000000	-0.059913	-0.273954	0.000000
-0.797642	-0.788245	-0.085696	-0.123150	0.550000	0.000000	0.000000	0.000000	-0.024746	-0.281847	0.000000
-0.798421	-0.788736	-0.070138	-0.067650	0.605000	0.000000	0.000000	0.000000	-0.028831	-0.290981	0.000000
-0.799045	-0.789325	-0.054566	-0.111600	0.550000	0.000000	0.000000	0.000000	-0.003448	-0.292501	0.000000
-0.799513	-0.789914	-0.038983	-0.056100	0.605000	0.000000	0.000000	0.000000	0.012129	-0.289342	0.000000
-0.799825	-0.790700	-0.023393	-0.100050	0.550000	0.000000	0.000000	0.000000	0.047351	-0.275593	0.000000
-0.799981	-0.791485	-0.007798	-0.044550	0.605000	0.000000	0.000000	0.000000	0.062944	-0.257135	0.000000
-0.799981	-0.792467	0.007798	-0.088500	0.550000	0.000000	0.000000	0.000000	0.098175	-0.228058	0.000000
-0.799825	-0.793056	0.023393	-0.033000	0.605000	0.000000	0.000000	0.000000	0.074500	-0.206047	0.000000
-0.799513	-0.793645	0.038983	0.023050	0.660000	0.000000	0.000000	0.000000	0.090093	-0.179312	0.000000
-0.799045	-0.794038	0.054566	-0.020350	0.605000	0.000000	0.000000	0.000000	0.086045	-0.153749	0.000000
-0.798421	-0.794430	0.070137	0.035700	0.660000	0.000000	0.000000	0.000000	0.101622	-0.123462	0.000000
-0.797642	-0.794627	0.085696	0.092300	0.715000	0.000000	0.000000	0.000000	0.097553	-0.094347	0.000000
-0.796708	-0.794725	0.101237	0.049450	0.660000	0.000000	0.000000	0.000000	0.103286	-0.063460	0.000000
-0.795618	-0.794725	0.116759	0.106050	0.715000	0.000000	0.000000	0.000000	0.109000	-0.030805	0.000000
-0.794372	-0.794725	0.132258	0.063200	0.660000	0.000000	0.000000	0.000000	0.124511	0.006566	0.000000
-0.792972	-0.794725	0.147732	0.119800	0.715000	0.000000	0.000000	0.000000	0.139997	0.048653	0.000000
-0.791418	-0.794725	0.163176	0.076950	0.660000	0.000000	0.000000	0.000000	0.155456	0.095455	0.000000
-0.789709	-0.794725	0.178589	0.133550	0.715000	0.000000	0.000000	0.000000	0.170885	0.146971	0.000000
-0.787846	-0.794725	0.193967	0.190700	0.770000	0.000000	0.000000	0.000000	0.186281	0.203200	0.000000
-0.785830	-0.794725	0.209307	0.148400	0.715000	0.000000	0.000000	0.000000	0.201640	0.264136	0.000000
-0.783660	-0.794725	0.224606	0.205550	0.770000	0.000000	0.000000	0.000000	0.216960	0.329777	0.000000
-0.781338	-0.794725	0.239861	0.163250	0.715000	0.000000	0.000000	0.000000	0.232237	0.400118	0.000000
-0.778863	-0.794627	0.255070	0.220400	0.770000	0.000000	0.000000	0.000000	0.237652	0.472202	0.000000
-0.776237	-0.794627	0.270229	0.278100	0.825000	0.000000	0.000000	0.000000	0.262654	0.551918	0.000000
-0.773459	-0.794627	0.285335	0.236350	0.770000	0.000000	0.000000	0.000000	0.277787	0.636312	0.000000
-0.770530	-0.794430	0.300386	0.294050	0.825000	0.000000	0.000000	0.000000	0.273231	0.719476	0.000000
-0.767451	-0.793645	0.315378	0.252300	0.770000	0.000000	0.000000	0.000000	0.229347	0.789590	0.000000
-0.764223	-0.792172	0.330309	0.310000	0.825000	0.000000	0.000000	0.000000	0.175587	0.843664	0.000000
-0.760845	-0.789914	0.345175	0.268250	0.770000	0.000000	0.000000	0.000000	0.111945	0.878701	0.000000
-0.757319	-0.787263	0.359974	0.325950	0.825000	0.000000	0.000000	0.000000	0.087508	0.906450	0.000000
-0.753646	-0.783827	0.374703	0.384200	0.880000	0.000000	0.000000	0.000000	0.023733	0.915079	0.000000
-0.749826	-0.781078	0.389359	0.343000	0.825000	0.000000	0.000000	0.000000	0.107148	0.948786	0.000000
-0.745859	-0.777937	0.403938	0.401250	0.880000	0.000000	0.000000	0.000000	0.082496	0.975139	0.000000
-0.741747	-0.773323	0.418439	0.360050	0.825000	0.000000	0.000000	0.000000	-0.050226	0.961650	0.000000
-0.737491	-0.769199	0.432859	0.418300	0.880000	0.000000	0.000000	0.000000	0.013322	0.967232	0.000000
-0.733090	-0.764781	0.447194	0.477100	0.935000	0.000000	0.000000	0.000000	-0.001753	0.968290	0.000000
-0.728547	-0.760364	0.461442	0.436450	0.880000	0.000000	0.000000	0.000000	0.012539	0.973643	0.000000
-0.723862	-0.755848	0.475600	0.495250	0.935000	0.000000	0.000000	0.000000	0.016925	0.980320	0.000000
-0.719035	-0.751233	0.489665	0.454600	0.880000	0.000000	0.000000	0.000000	0.021219	0.988295	0.000000
-0.714069	-0.745245	0.503635	0.513400	0.935000	0.000000	0.000000	0.000000	-0.102208	0.959192	0.000000
-0.708963	-0.740336	0.517506	0.472750	0.880000	0.000000	0.000000	0.000000	0.019705	0.966672	0.000000
-0.703719	-0.735722	0.531277	0.531550	0.935000	0.000000	0.000000	0.000000	0.062979	0.987165	0.000000
-0.698338	-0.731206	0.544944	0.490900	0.880000	0.000000	0.000000	0.000000	0.086516	1.014764	0.000000
-0.692820	-0.725610	0.558505	0.549700	0.935000	0.000000	0.000000	0.000000	-0.007863	1.014044	0.000000
-0.687168	-0.722075	0.571957	0.509050	0.880000	0.000000	0.000000	0.000000	0.211811	1.079333	0.000000
-0.681382	-0.718934	0.585298	0.567850	0.935000	0.000000	0.000000	0.000000	0.264478	1.160554	0.000000
-0.675462	-0.715694	0.598524	0.627200	0.990000	0.000000	0.000000	0.000000	0.267944	1.242949	0.000000
-0.669412	-0.710785	0.611634	0.587100	0.935000	0.000000	0.000000	0.000000	0.114215	1.279282	0.000000
-0.663230	-0.706073	0.624624	0.646450	0.990000	0.000000	0.000000	0.000000	0.146900	1.325494	0.000000
-0.656919	-0.700182	0.637493	0.606350	0.935000	0.000000	0.000000	0.000000	0.042020	1.340263	0.000000
-0.650481	-0.692721	0.650237	0.665700	0.990000	0.000000	0.000000	0.000000	-0.102253	1.311699	0.000000
-0.643915	-0.680449	0.662855	0.625600	0.935000	0.000000	0.000000	0.000000	-0.570628	1.142338	0.000000
-0.637224	-0.670730	0.675344	0.684950	0.990000	0.000000	0.000000	0.000000	-0.302820	1.053167	0.000000
-0.630409	-0.661502	0.687700	0.644850	0.935000	0.000000	0.000000	0.000000	-0.241310	0.982329	0.000000
-0.623470	-0.653746	0.699923	0.704200	0.990000	0.000000	0.000000	0.000000	-0.081758	0.959315	0.000000
-0.616411	-0.647561	0.712009	0.664100	0.935000	0.000000	0.000000	0.000000	0.087477	0.987116	0.000000
-0.609231	-0.642063	0.723957	0.723450	0.990000	0.000000	0.000000	0.000000	0.168216	1.039222	0.000000
-0.601932	-0.639118	0.735763	0.783350	1.045000	0.000000	0.000000	0.000000	0.435347	1.171686	0.000000
-0.594516	-0.635878	0.747426	0.743800	0.990000	0.000000	0.000000	0.000000	0.417630	1.299043	0.000000
-0.586984	-0.631067	0.758943	0.803700	1.045000	0.000000	0.000000	0.000000	0.272140	1.382889	0.000000
-0.579338	-0.626159	0.770312	0.764150	0.990000	0.000000	0.000000	0.000000	0.273766	1.467360	0.000000
-0.571578	-0.619286	0.781531	0.824050	1.045000	0.000000	0.000000	0.000000	0.088711	1.496359	0.000000
-0.563707	-0.610254	0.792598	0.784500	0.990000	0.000000	0.000000	0.000000	-0.116130	1.463847	0.000000
-0.555727	-0.595135	0.803510	0.844400	1.045000	0.000000	0.000000	0.000000	-0.713824	1.251670	0.000000
-0.547638	-0.582962	0.814266	0.804850	0.990000	0.000000	0.000000	0.000000	-0.408466	1.130896	0.000000
-0.539442	-0.571475	0.824862	0.864750	1.045000	0.000000	0.000000	0.000000	-0.329067	1.033778	0.000000
-0.531141	-0.562738	0.835298	0.825200	0.990000	0.000000	0.000000	0.000000	-0.043662	1.022259	0.000000
-0.522737	-0.557142	0.845571	0.885100	1.045000	0.000000	0.000000	0.000000	0.280852	1.108235	0.000000
-0.514230	-0.552135	0.855680	0.845550	0.990000	0.000000	0.000000	0.000000	0.349948	1.215115	0.000000
-0.505624	-0.548404	0.865621	0.905450	1.045000	0.000000	0.000000	0.000000	0.487600	1.363534	0.000000
-0.496918	-0.543496	0.875394	0.865900	0.990000	0.000000	0.000000	0.000000	0.379648	1.479757	0.000000
-0.488116	-0.536721	0.884996	0.925800	1.045000	0.000000	0.000000	0.000000	0.202803	1.543028	0.000000
-0.479219	-0.523762	0.894425	0.886250	0.990000	0.000000	0.000000	0.000000	-0.406182	1.423401	0.000000
-0.470228	-0.511981	0.903681	0.946150	1.045000	0.000000	0.000000	0.000000	-0.279030	1.341779	0.000000
-0.461146	-0.499710	0.912759	0.906600	0.990000	0.000000	0.000000	0.000000	-0.318950	1.248023	0.000000
-0.451974	-0.488321	0.921660	0.966500	1.045000	0.000000	0.000000	0.000000	-0.221602	1.183359	0.000000
-0.442713	-0.479682	0.930382	0.926950	0.990000	0.000000	0.000000	0.000000	0.062098	1.203837	0.000000
-0.433367	-0.471435	0.938922	0.986850	1.045000	0.000000	0.000000	0.000000	0.109999	1.238740	0.000000
-0.423936	-0.465643	0.947279	0.947300	0.990000	0.000000	0.000000	0.000000	0.363884	1.349991	0.000000
-0.414422	-0.459065	0.955451	0.907200	0.935000	0.000000	0.000000	0.000000	0.293609	1.440306	0.000000
-0.404827	-0.447873	0.963437	0.966550	0.990000	0.000000	0.000000	0.000000	-0.159733	1.394538	0.000000
-0.395154	-0.437859	0.971235	1.026450	1.045000	0.000000	0.000000	0.000000	-0.034031	1.386464	0.000000
-0.385403	-0.427060	0.978844	0.986900	0.990000	0.000000	0.000000	0.000000	-0.104867	1.357087	0.000000
-0.375577	-0.412629	0.986262	1.046800	1.045000	0.000000	0.000000	0.000000	-0.460600	1.220760	0.000000
-0.365678	-0.403302	0.993488	1.007250	0.990000	0.000000	0.000000	0.000000	0.057230	1.239810	0.000000
-0.355708	-0.396430	1.000520	0.967150	0.935000	0.000000	0.000000	0.000000	0.309796	1.334785	0.000000
-0.345669	-0.390637	1.007356	1.026500	0.990000	0.000000	0.000000	0.000000	0.424723	1.464450	0.000000
-0.335562	-0.381311	1.013997	1.086400	1.045000	0.000000	0.000000	0.000000	0.078033	1.490148	0.000000
-0.325389	-0.371984	1.020440	1.046850	0.990000	0.000000	0.000000	0.000000	0.084575	1.517850	0.000000
-0.315154	-0.360596	1.026684	1.006750	0.935000	0.000000	0.000000	0.000000	-0.115249	1.485547	0.000000
-0.304856	-0.348422	1.032728	1.066100	0.990000	0.000000	0.000000	0.000000	-0.187645	1.431432	0.000000
-0.294500	-0.331929	1.038570	1.026000	0.935000	0.000000	0.000000	0.000000	-0.613670	1.249202	0.000000
-0.284086	-0.321522	1.044210	1.085350	0.990000	0.000000	0.000000	0.000000	0.000755	1.251301	0.000000
-0.273616	-0.311410	1.049647	1.045250	0.935000	0.000000	0.000000	0.000000	0.035745	1.263914	0.000000
-0.263093	-0.304244	1.054878	1.104600	0.990000	0.000000	0.000000	0.000000	0.335604	1.366653	0.000000
-0.252519	-0.296095	1.059905	1.064500	0.935000	0.000000	0.000000	0.000000	0.242558	1.441599	0.000000
-0.241896	-0.286474	1.064724	1.123850	0.990000	0.000000	0.000000	0.000000	0.100219	1.473893	0.000000
-0.231226	-0.276166	1.069336	1.083750	0.935000	0.000000	0.000000	0.000000	0.036212	1.487004	0.000000
-0.220510	-0.265072	1.073740	1.143101	0.990000	0.000000	0.000000	0.000000	-0.037820	1.477886	0.000000
-0.209752	-0.249855	1.077934	1.103001	0.935000	0.000000	0.000000	0.000000	-0.445855	1.346135	0.000000
-0.198952	-0.240332	1.081918	1.162351	0.990000	0.000000	0.000000	0.000000	0.127648	1.386498	0.000000
-0.188114	-0.229140	1.085691	1.122251	0.935000	0.000000	0.000000	0.000000	-0.035371	1.377939	0.000000
-0.177239	-0.220010	1.089252	1.181601	0.990000	0.000000	0.000000	0.000000	0.174464	1.432416	0.000000
-0.166330	-0.209309	1.092601	1.141501	0.935000	0.000000	0.000000	0.000000	0.020839	1.440817	0.000000
-0.155388	-0.194484	1.095737	1.100851	0.880000	0.000000	0.000000	0.000000	-0.388252	1.326296	0.000000
-0.144415	-0.182900	1.098660	1.159651	0.935000	0.000000	0.000000	0.000000	-0.061246	1.309847	0.000000
-0.133415	-0.172100	1.101368	1.119001	0.880000	0.000000	0.000000	0.000000	0.020109	1.317814	0.000000
-0.122389	-0.164050	1.103862	1.177801	0.935000	0.000000	0.000000	0.000000	0.297600	1.409177	0.000000
-0.111339	-0.155411	1.106140	1.137151	0.880000	0.000000	0.000000	0.000000	0.241081	1.483705	0.000000
-0.100267	-0.145004	1.108203	1.195951	0.935000	0.000000	0.000000	0.000000	0.066537	1.505903	0.000000
-0.089175	-0.134401	1.110049	1.155300	0.880000	0.000000	0.000000	0.000000	0.048857	1.522821	0.000000
-0.078066	-0.118399	1.111680	1.114100	0.825000	0.000000	0.000000	0.000000	-0.489366	1.378028	0.000000
-0.066942	-0.105734	1.113093	1.172350	0.880000	0.000000	0.000000	0.000000	-0.154050	1.333752	0.000000
-0.055805	-0.093757	1.114290	1.131150	0.825000	0.000000	0.000000	0.000000	-0.084023	1.310443	0.000000
-0.044657	-0.084823	1.115269	1.189400	0.880000	0.000000	0.000000	0.000000	0.221407	1.378873	0.000000
-0.033501	-0.077853	1.116031	1.148200	0.825000	0.000000	0.000000	0.000000	0.418627	1.506679	0.000000
-0.022337	-0.067446	1.116575	1.206450	0.880000	0.000000	0.000000	0.000000	0.075669	1.531635	0.000000
-0.011170	-0.057040	1.116902	1.165250	0.825000	0.000000	0.000000	0.000000	0.076104	1.556760	0.000000
-0.000000	-0.044768	1.117011	1.123500	0.770000	0.000000	0.000000	0.000000	-0.110210	1.525935	0.000000
0.011170	-0.027489	1.116902	1.181200	0.825000	0.000000	0.000000	0.000000	-0.610902	1.344598	0.000000
0.022337	-0.014334	1.116575	1.139450	0.770000	0.000000	0.000000	0.000000	-0.198785	1.286796	0.000000
0.033500	-0.004516	1.116031	1.197150	0.825000	0.000000	0.000000	0.000000	0.134574	1.329068	0.000000
0.044657	0.005498	1.115269	1.155400	0.770000	0.000000	0.000000	0.000000	0.114285	1.365312	0.000000
0.055805	0.013744	1.114290	1.213100	0.825000	0.000000	0.000000	0.000000	0.290129	1.454454	0.000000
0.066942	0.023955	1.113093	1.171350	0.770000	0.000000	0.000000	0.000000	0.092692	1.484411	0.000000
0.078066	0.034656	1.111680	1.129050	0.715000	0.000000	0.000000	0.000000	0.042300	1.499271	0.000000
0.089175	0.049971	1.110049	1.186200	0.770000	0.000000	0.000000	0.000000	-0.420644	1.375038	0.000000
0.100266	0.061850	1.108203	1.143901	0.715000	0.000000	0.000000	0.000000	-0.078771	1.353328	0.000000
0.111338	0.071275	1.106140	1.201051	0.770000	0.000000	0.000000	0.000000	0.164712	1.404745	0.000000
0.122388	0.080798	1.103862	1.158751	0.715000	0.000000	0.000000	0.000000	0.152724	1.452641	0.000000
0.133415	0.089045	1.101368	1.215901	0.770000	0.000000	0.000000	0.000000	0.277965	1.538249	0.000000
0.144415	0.099353	1.098660	1.173601	0.715000	0.000000	0.000000	0.000000	0.069197	1.561261	0.000000
0.155387	0.111232	1.095737	1.130751	0.660000	0.000000	0.000000	0.000000	-0.090698	1.536260	0.000000
0.166329	0.128020	1.092601	1.187351	0.715000	0.000000	0.000000	0.000000	-0.584601	1.362795	0.000000
0.177239	0.141175	1.089252	1.144500	0.660000	0.000000	0.000000	0.000000	-0.224597	1.297219	0.000000
0.188114	0.151091	1.085691	1.101100	0.605000	0.000000	0.000000	0.000000	0.095924	1.327847	0.000000
0.198952	0.161007	1.081918	1.157150	0.660000	0.000000	0.000000	0.000000	0.092257	1.357421	0.000000
0.209751	0.169155	1.077934	1.113750	0.605000	0.000000	0.000000	0.000000	0.265093	1.438979	0.000000
0.220510	0.182703	1.073740	1.169800	0.660000	0.000000	0.000000	0.000000	-0.278958	1.357182	0.000000
0.231225	0.193208	1.069336	1.126400	0.605000	0.000000	0.000000	0.000000	0.021085	1.365408	0.000000
0.241896	0.203811	1.064724	1.182450	0.660000	0.000000	0.000000	0.000000	0.006760	1.369341	0.000000
0.252519	0.218046	1.059905	1.139050	0.605000	0.000000	0.000000	0.000000	-0.361202	1.262704	0.000000
0.263093	0.226391	1.054879	1.095100	0.550000	0.000000	0.000000	0.000000	0.222923	1.331416	0.000000
0.273616	0.232576	1.049647	1.150600	0.605000	0.000000	0.000000	0.000000	0.433779	1.463601	0.000000
0.284085	0.238957	1.044210	1.106650	0.550000	0.000000	0.000000	0.000000	0.408810	1.588501	0.000000
0.294499	0.250640	1.038570	1.062150	0.495000	0.000000	0.000000	0.000000	-0.126872	1.552632	0.000000
0.304856	0.262716	1.032728	1.117100	0.550000	0.000000	0.000000	0.000000	-0.171884	1.503174	0.000000
0.315153	0.275478	1.026684	1.072600	0.495000	0.000000	0.000000	0.000000	-0.246549	1.431193	0.000000
0.325389	0.293444	1.020440	1.127550	0.550000	0.000000	0.000000	0.000000	-0.773020	1.200884	0.000000
0.335562	0.304833	1.013997	1.083050	0.495000	0.000000	0.000000	0.000000	-0.121592	1.165943	0.000000
0.345668	0.312490	1.007357	1.038000	0.440000	0.000000	0.000000	0.000000	0.244930	1.241081	0.000000
0.355708	0.321228	1.000520	1.092400	0.495000	0.000000	0.000000	0.000000	0.130199	1.281865	0.000000
0.365678	0.328787	0.993488	1.047350	0.440000	0.000000	0.000000	0.000000	0.241074	1.356031	0.000000
0.375577	0.337918	0.986262	1.101750	0.495000	0.000000	0.000000	0.000000	0.076866	1.380974	0.000000
0.385403	0.346950	0.978844	1.056700	0.440000	0.000000	0.000000	0.000000	0.079361	1.406705	0.000000
0.395153	0.359614	0.971235	1.011100	0.385000	0.000000	0.000000	0.000000	-0.291399	1.321062	0.000000
0.404827	0.370315	0.963437	1.064950	0.440000	0.000000	0.000000	0.000000	-0.102753	1.291962	0.000000
0.414421	0.382194	0.955451	1.019350	0.385000	0.000000	0.000000	0.000000	-0.228455	1.225037	0.000000
0.423935	0.388183	0.947279	0.973200	0.330000	0.000000	0.000000	0.000000	0.352514	1.332579	0.000000
0.433366	0.393779	0.938922	1.026500	0.385000	0.000000	0.000000	0.000000	0.383520	1.449614	0.000000
0.442713	0.400651	0.930382	0.980350	0.330000	0.000000	0.000000	0.000000	0.247444	1.525950	0.000000
0.451973	0.410174	0.921661	1.033650	0.385000	0.000000	0.000000	0.000000	-0.026259	1.520163	0.000000
0.461146	0.425391	0.912760	0.987500	0.330000	0.000000	0.000000	0.000000	-0.604484	1.340605	0.000000
0.470228	0.437467	0.903681	0.940800	0.275000	0.000000	0.000000	0.000000	-0.299315	1.252449	0.000000
0.479219	0.449935	0.894426	0.993550	0.330000	0.000000	0.000000	0.000000	-0.347752	1.149588	0.000000
0.488116	0.462010	0.884996	0.946850	0.275000	0.000000	0.000000	0.000000	-0.317824	1.055546	0.000000
0.496918	0.468883	0.875394	0.899600	0.220000	0.000000	0.000000	0.000000	0.192986	1.114843	0.000000
0.505623	0.473595	0.865621	0.951800	0.275000	0.000000	0.000000	0.000000	0.399283	1.236229	0.000000
0.514230	0.479093	0.855680	0.904550	0.220000	0.000000	0.000000	0.000000	0.310886	1.331252	0.000000
0.522736	0.488812	0.845572	0.956750	0.275000	0.000000	0.000000	0.000000	-0.121291	1.296561	0.000000
0.531141	0.497746	0.835299	0.909500	0.220000	0.000000	0.000000	0.000000	-0.052942	1.282348	0.000000
0.539442	0.506189	0.824863	0.861700	0.165000	0.000000	0.000000	0.000000	-0.014209	1.279748	0.000000
0.547638	0.517970	0.814266	0.913350	0.220000	0.000000	0.000000	0.000000	-0.358520	1.173676	0.000000
0.555727	0.527689	0.803510	0.865550	0.165000	0.000000	0.000000	0.000000	-0.163029	1.126169	0.000000
0.563707	0.535347	0.792598	0.917200	0.220000	0.000000	0.000000	0.000000	0.032304	1.137278	0.000000
0.571578	0.541336	0.781532	0.869400	0.165000	0.000000	0.000000	0.000000	0.188212	1.195254	0.000000
0.579337	0.544870	0.770313	0.821050	0.110000	0.000000	0.000000	0.000000	0.422506	1.323729	0.000000
0.586984	0.550466	0.758943	0.872150	0.165000	0.000000	0.000000	0.000000	0.205044	1.387068	0.000000
0.594516	0.556945	0.747426	0.823800	0.110000	0.000000	0.000000	0.000000	0.105244	1.420520	0.000000
0.601932	0.565978	0.735763	0.774900	0.055000	0.000000	0.000000	0.000000	-0.161601	1.373837	0.000000
0.609231	0.580115	0.723957	0.825450	0.110000	0.000000	0.000000	0.000000	-0.683845	1.170140	0.000000
0.616410	0.590423	0.712010	0.776550	0.055000	0.000000	0.000000	0.000000	-0.312840	1.077587	0.000000
0.623470	0.600731	0.699923	0.727100	-0.000000	0.000000	0.000000	0.000000	-0.324857	0.981267	0.000000
0.630408	0.611825	0.687701	0.777100	0.055000	0.000000	0.000000	0.000000	-0.415552	0.857530	0.000000
0.637224	0.615752	0.675344	0.727650	-0.000000	0.000000	0.000000	0.000000	0.288834	0.945254	0.000000
0.643915	0.618305	0.662855	0.777650	0.055000	0.000000	0.000000	0.000000	0.413856	1.070692	0.000000
0.650481	0.619777	0.650238	0.728200	-0.000000	0.000000	0.000000	0.000000	0.509295	1.225015	0.000000
0.656919	0.622821	0.637493	0.678200	-0.055000	0.000000	0.000000	0.000000	0.339534	1.328581	0.000000
0.663230	0.626061	0.624625	0.727650	-0.000000	0.000000	0.000000	0.000000	0.307093	1.422567	0.000000
0.669411	0.631755	0.611634	0.677650	-0.055000	0.000000	0.000000	0.000000	0.048726	1.439067	0.000000
0.675462	0.640001	0.598524	0.627100	-0.110000	0.000000	0.000000	0.000000	-0.219579	1.374967	0.000000
0.681381	0.654433	0.585298	0.676000	-0.055000	0.000000	0.000000	0.000000	-0.851248	1.120940	0.000000
0.687168	0.664741	0.571958	0.625450	-0.110000	0.000000	0.000000	0.000000	-0.452198	0.986402	0.000000
0.692820	0.674362	0.558506	0.674350	-0.055000	0.000000	0.000000	0.000000	-0.396872	0.868263	0.000000
0.698338	0.685260	0.544945	0.623800	-0.110000	0.000000	0.000000	0.000000	-0.538006	0.707515	0.000000
0.703719	0.689874	0.531278	0.572700	-0.165000	0.000000	0.000000	0.000000	0.076698	0.731217	0.000000
0.708963	0.691445	0.517507	0.621050	-0.110000	0.000000	0.000000	0.000000	0.367321	0.842289	0.000000
0.714069	0.691838	0.503635	0.569950	-0.165000	0.000000	0.000000	0.000000	0.471309	0.984793	0.000000
0.719035	0.692721	0.489665	0.518300	-0.220000	0.000000	0.000000	0.000000	0.408301	1.108600	0.000000
0.723862	0.693703	0.475600	0.566100	-0.165000	0.000000	0.000000	0.000000	0.384466	1.225447	0.000000
0.728547	0.696452	0.461442	0.514450	-0.220000	0.000000	0.000000	0.000000	0.193640	1.285144	0.000000
0.733090	0.699593	0.447194	0.462250	-0.275000	0.000000	0.000000	0.000000	0.140166	1.328869	0.000000
0.737490	0.703717	0.432859	0.509500	-0.220000	0.000000	0.000000	0.000000	0.027700	1.338867	0.000000
0.741747	0.712062	0.418440	0.457300	-0.275000	0.000000	0.000000	0.000000	-0.408829	1.217703	0.000000
0.745859	0.720897	0.403939	0.504550	-0.220000	0.000000	0.000000	0.000000	-0.472377	1.077238	0.000000
0.749826	0.730518	0.389359	0.452350	-0.275000	0.000000	0.000000	0.000000	-0.565457	0.908566	0.000000
0.753646	0.740729	0.374703	0.399600	-0.330000	0.000000	0.000000	0.000000	-0.638980	0.717518	0.000000
0.757319	0.746226	0.359974	0.446300	-0.275000	0.000000	0.000000	0.000000	-0.182434	0.663342	0.000000
0.760845	0.752019	0.345176	0.393550	-0.330000	0.000000	0.000000	0.000000	-0.226650	0.595788	0.000000
0.764223	0.755062	0.330309	0.440250	-0.275000	0.000000	0.000000	0.000000	0.033406	0.606268	0.000000
0.767451	0.758106	0.315379	0.387500	-0.330000	0.000000	0.000000	0.000000	0.018507	0.612288	0.000000
0.770530	0.759578	0.300387	0.334200	-0.385000	0.000000	0.000000	0.000000	0.160625	0.661023	0.000000
0.773459	0.760953	0.285336	0.380350	-0.330000	0.000000	0.000000	0.000000	0.155421	0.708275	0.000000
0.776237	0.762033	0.270230	0.327050	-0.385000	0.000000	0.000000	0.000000	0.169795	0.759923	0.000000
0.778863	0.763211	0.255071	0.273200	-0.440000	0.000000	0.000000	0.000000	0.144845	0.804159	0.000000
0.781338	0.764781	0.239862	0.318800	-0.385000	0.000000	0.000000	0.000000	0.090391	0.832105	0.000000
0.783660	0.766058	0.224606	0.264950	-0.440000	0.000000	0.000000	0.000000	0.104611	0.864368	0.000000
0.785830	0.767432	0.209307	0.310550	-0.385000	0.000000	0.000000	0.000000	0.079516	0.889142	0.000000
0.787846	0.768316	0.193967	0.256700	-0.440000	0.000000	0.000000	0.000000	0.113283	0.924104	0.000000
0.789709	0.769199	0.178589	0.202300	-0.495000	0.000000	0.000000	0.000000	0.097924	0.954507	0.000000
0.791418	0.770770	0.163177	0.247350	-0.440000	0.000000	0.000000	0.000000	0.013806	0.959681	0.000000
0.792972	0.771850	0.147732	0.192950	-0.495000	0.000000	0.000000	0.000000	0.047465	0.974976	0.000000
0.794372	0.773519	0.132259	0.138000	-0.550000	0.000000	0.000000	0.000000	-0.026899	0.967949	0.000000
0.795617	0.775286	0.116760	0.182500	-0.495000	0.000000	0.000000	0.000000	-0.052203	0.953305	0.000000
0.796708	0.777642	0.101238	0.127550	-0.550000	0.000000	0.000000	0.000000	-0.126619	0.916272	0.000000
0.797642	0.779606	0.085696	0.172050	-0.495000	0.000000	0.000000	0.000000	-0.102881	0.886310	0.000000
0.798421	0.781569	0.070138	0.117100	-0.550000	0.000000	0.000000	0.000000	-0.118431	0.851623	0.000000
0.799045	0.784515	0.054566	0.061600	-0.605000	0.000000	0.000000	0.000000	-0.232171	0.782698	0.000000
0.799513	0.787263	0.038983	0.105550	-0.550000	0.000000	0.000000	0.000000	-0.228114	0.714876	0.000000
0.799825	0.790307	0.023393	0.050050	-0.605000	0.000000	0.000000	0.000000	-0.273153	0.633406	0.000000
0.799981	0.794038	0.007798	0.094000	-0.550000	0.000000	0.000000	0.000000	-0.357468	0.526463	0.000000
0.799981	0.796885	-0.007798	0.038500	-0.605000	0.000000	0.000000	0.000000	-0.284707	0.441206	0.000000
0.799825	0.798455	-0.023393	-0.017550	-0.660000	0.000000	0.000000	0.000000	-0.172675	0.389472	0.000000
0.799513	0.799143	-0.038983	0.025850	-0.605000	0.000000	0.000000	0.000000	-0.099911	0.359517	0.000000
0.799045	0.799241	-0.054565	-0.030200	-0.660000	0.000000	0.000000	0.000000	-0.056592	0.342530	0.000000
0.798421	0.799241	-0.070137	0.013200	-0.605000	0.000000	0.000000	0.000000	-0.062352	0.323783	0.000000
0.797642	0.799241	-0.085696	-0.042850	-0.660000	0.000000	0.000000	0.000000	-0.077918	0.300328	0.000000
0.796708	0.799241	-0.101237	-0.099450	-0.715000	0.000000	0.000000	0.000000	-0.093468	0.272161	0.000000
0.795618	0.799241	-0.116759	-0.056600	-0.660000	0.000000	0.000000	0.000000	-0.109000	0.239280	0.000000
0.794372	0.799241	-0.132258	-0.113200	-0.715000	0.000000	0.000000	0.000000	-0.124511	0.201683	0.000000
0.792972	0.799241	-0.147732	-0.070350	-0.660000	0.000000	0.000000	0.000000	-0.139997	0.159370	0.000000
0.791418	0.799241	-0.163176	-0.126950	-0.715000	0.000000	0.000000	0.000000	-0.155456	0.112342	0.000000
0.789709	0.799241	-0.178589	-0.084100	-0.660000	0.000000	0.000000	0.000000	-0.170885	0.060600	0.000000
0.787846	0.799241	-0.193967	-0.140700	-0.715000	0.000000	0.000000	0.000000	-0.186281	0.004146	0.000000
0.785830	0.799241	-0.209307	-0.197850	-0.770000	0.000000	0.000000	0.000000	-0.201640	-0.057016	0.000000
0.783660	0.799241	-0.224606	-0.155550	-0.715000	0.000000	0.000000	0.000000	-0.216960	-0.122883	0.000000
0.781338	0.798848	-0.239861	-0.212700	-0.770000	0.000000	0.000000	0.000000	-0.192968	-0.181649	0.000000
0.778863	0.797866	-0.255070	-0.270400	-0.825000	0.000000	0.000000	0.000000	-0.149295	-0.227388	0.000000
0.776237	0.796786	-0.270229	-0.228650	-0.770000	0.000000	0.000000	0.000000	-0.154662	-0.274814	0.000000
0.773459	0.794921	-0.285335	-0.286350	-0.825000	0.000000	0.000000	0.000000	-0.091255	-0.303263	0.000000
0.770530	0.793350	-0.300386	-0.244600	-0.770000	0.000000	0.000000	0.000000	-0.135786	-0.345140	0.000000
0.767451	0.791387	-0.315378	-0.302300	-0.825000	0.000000	0.000000	0.000000	-0.111538	-0.379798	0.000000
0.764223	0.788442	-0.330309	-0.260550	-0.770000	0.000000	0.000000	0.000000	-0.028324	-0.389506	0.000000
0.760845	0.786085	-0.345175	-0.318250	-0.825000	0.000000	0.000000	0.000000	-0.102128	-0.421407	0.000000
0.757319	0.783926	-0.359974	-0.376500	-0.880000	0.000000	0.000000	0.000000	-0.136596	-0.463716	0.000000
0.753646	0.781275	-0.374703	-0.335300	-0.825000	0.000000	0.000000	0.000000	-0.102272	-0.495779	0.000000
0.749826	0.779017	-0.389358	-0.393550	-0.880000	0.000000	0.000000	0.000000	-0.156235	-0.544109	0.000000
0.745859	0.775482	-0.403938	-0.352350	-0.825000	0.000000	0.000000	0.000000	-0.043226	-0.558558	0.000000
0.741747	0.772046	-0.418439	-0.410600	-0.880000	0.000000	0.000000	0.000000	-0.067584	-0.580348	0.000000
0.737491	0.769003	-0.432859	-0.369400	-0.825000	0.000000	0.000000	0.000000	-0.121314	-0.618318	0.000000
0.733090	0.765370	-0.447194	-0.427650	-0.880000	0.000000	0.000000	0.000000	-0.076787	-0.642968	0.000000
0.728547	0.759284	-0.461442	-0.386450	-0.825000	0.000000	0.000000	0.000000	0.154358	-0.598197	0.000000
0.723862	0.754080	-0.475600	-0.444700	-0.880000	0.000000	0.000000	0.000000	0.051798	-0.584169	0.000000
0.719035	0.748190	-0.489665	-0.503500	-0.935000	0.000000	0.000000	0.000000	0.106408	-0.553704	0.000000
0.714069	0.740336	-0.503635	-0.462850	-0.880000	0.000000	0.000000	0.000000	0.288740	-0.468395	0.000000
0.708963	0.734740	-0.517506	-0.521650	-0.935000	0.000000	0.000000	0.000000	0.049017	-0.454979	0.000000
0.703719	0.728359	-0.531277	-0.481000	-0.880000	0.000000	0.000000	0.000000	0.113736	-0.422090	0.000000
0.698338	0.721977	-0.544944	-0.539800	-0.935000	0.000000	0.000000	0.000000	0.100017	-0.393267	0.000000
0.692820	0.717559	-0.558505	-0.499150	-0.880000	0.000000	0.000000	0.000000	-0.109947	-0.427488	0.000000
0.687168	0.713829	-0.571957	-0.557950	-0.935000	0.000000	0.000000	0.000000	-0.192176	-0.486474	0.000000
0.681382	0.710196	-0.585298	-0.617300	-0.990000	0.000000	0.000000	0.000000	-0.215390	-0.552532	0.000000
0.675462	0.705484	-0.598524	-0.577200	-0.935000	0.000000	0.000000	0.000000	-0.120682	-0.590237	0.000000
0.669412	0.702146	-0.611634	-0.636550	-0.990000	0.000000	0.000000	0.000000	-0.271295	-0.673262	0.000000
0.663230	0.698612	-0.624624	-0.596450	-0.935000	0.000000	0.000000	0.000000	-0.264710	-0.754445	0.000000
0.656919	0.693310	-0.637493	-0.655800	-0.990000	0.000000	0.000000	0.000000	-0.100925	-0.786542	0.000000
0.650481	0.688696	-0.650237	-0.615700	-0.935000	0.000000	0.000000	0.000000	-0.182454	-0.843189	0.000000
0.643915	0.680646	-0.662855	-0.675050	-0.990000	0.000000	0.000000	0.000000	0.148476	-0.800482	0.000000
0.637224	0.673381	-0.675343	-0.634950	-0.935000	0.000000	0.000000	0.000000	0.057383	-0.785075	0.000000
0.630409	0.661894	-0.687700	-0.694300	-0.990000	0.000000	0.000000	0.000000	0.467112	-0.646516	0.000000
0.623470	0.653157	-0.699923	-0.654200	-0.935000	0.000000	0.000000	0.000000	0.179933	-0.594020	0.000000
0.616411	0.642063	-0.712009	-0.713550	-0.990000	0.000000	0.000000	0.000000	0.403397	-0.474284	0.000000
0.609231	0.634504	-0.723957	-0.773450	-1.045000	0.000000	0.000000	0.000000	0.037951	-0.464162	0.000000
0.601932	0.628122	-0.735763	-0.733900	-0.990000	0.000000	0.000000	0.000000	-0.091736	-0.492992	0.000000
0.594516	0.622526	-0.747426	-0.793800	-1.045000	0.000000	0.000000	0.000000	-0.182010	-0.548996	0.000000
0.586984	0.619188	-0.758943	-0.754250	-0.990000	0.000000	0.000000	0.000000	-0.419402	-0.676427	0.000000
0.579338	0.615065	-0.770312	-0.814150	-1.045000	0.000000	0.000000	0.000000	-0.352306	-0.783905	0.000000
0.571578	0.611334	-0.781531	-0.774600	-0.990000	0.000000	0.000000	0.000000	-0.402870	-0.906754	0.000000
0.563708	0.604560	-0.792598	-0.834500	-1.045000	0.000000	0.000000	0.000000	-0.109671	-0.941698	0.000000
0.555727	0.597590	-0.803510	-0.794950	-0.990000	0.000000	0.000000	0.000000	-0.101026	-0.974099	0.000000
0.547638	0.588558	-0.814266	-0.754850	-0.935000	0.000000	0.000000	0.000000	0.094307	-0.947853	0.000000
0.539442	0.574519	-0.824862	-0.814200	-0.990000	0.000000	0.000000	0.000000	0.584322	-0.774310	0.000000
0.531141	0.563130	-0.835298	-0.874100	-1.045000	0.000000	0.000000	0.000000	0.308734	-0.683289	0.000000
0.522737	0.551742	-0.845571	-0.834550	-0.990000	0.000000	0.000000	0.000000	0.298379	-0.595226	0.000000
0.514230	0.539569	-0.855680	-0.894450	-1.045000	0.000000	0.000000	0.000000	0.366728	-0.486475	0.000000
0.505624	0.533678	-0.865621	-0.854900	-0.990000	0.000000	0.000000	0.000000	-0.271616	-0.569362	0.000000
0.496918	0.527788	-0.875394	-0.914800	-1.045000	0.000000	0.000000	0.000000	-0.281473	-0.655348	0.000000
0.488116	0.523762	-0.884996	-0.875250	-0.990000	0.000000	0.000000	0.000000	-0.477693	-0.800438	0.000000
0.479219	0.517087	-0.894425	-0.935150	-1.045000	0.000000	0.000000	0.000000	-0.222137	-0.868972	0.000000
0.470228	0.510411	-0.903680	-0.895600	-0.990000	0.000000	0.000000	0.000000	-0.231479	-0.940425	0.000000
0.461146	0.502164	-0.912759	-0.955500	-1.045000	0.000000	0.000000	0.000000	-0.083567	-0.967546	0.000000
0.451974	0.489598	-0.921660	-0.915950	-0.990000	0.000000	0.000000	0.000000	0.339412	-0.867603	0.000000
0.442713	0.478700	-0.930382	-0.975850	-1.045000	0.000000	0.000000	0.000000	0.163704	-0.820291	0.000000
0.433367	0.467410	-0.938922	-0.936300	-0.990000	0.000000	0.000000	0.000000	0.194343	-0.763691	0.000000
0.423936	0.455433	-0.947279	-0.996200	-1.045000	0.000000	0.000000	0.000000	0.254617	-0.688881	0.000000
0.414422	0.448266	-0.955451	-0.956650	-0.990000	0.000000	0.000000	0.000000	-0.234704	-0.760984	0.000000
0.404827	0.439136	-0.963437	-1.016550	-1.045000	0.000000	0.000000	0.000000	-0.046434	-0.776630	0.000000
0.395154	0.431478	-0.971235	-0.977000	-0.990000	0.000000	0.000000	0.000000	-0.201588	-0.838923	0.000000
0.385403	0.423231	-0.978844	-1.036900	-1.045000	0.000000	0.000000	0.000000	-0.150387	-0.885930	0.000000
0.375577	0.411549	-0.986262	-0.997350	-0.990000	0.000000	0.000000	0.000000	0.185711	-0.832015	0.000000
0.365679	0.401829	-0.993487	-0.957250	-0.935000	0.000000	0.000000	0.000000	-0.017960	-0.839211	0.000000
0.355708	0.388478	-1.000519	-1.016600	-0.990000	0.000000	0.000000	0.000000	0.338157	-0.739402	0.000000
0.345669	0.379936	-1.007356	-1.076500	-1.045000	0.000000	0.000000	0.000000	-0.149834	-0.786066	0.000000
0.335562	0.373162	-1.013997	-1.036950	-0.990000	0.000000	0.000000	0.000000	-0.333287	-0.887932	0.000000
0.325390	0.364228	-1.020440	-0.996850	-0.935000	0.000000	0.000000	0.000000	-0.123845	-0.927027	0.000000
0.315154	0.356473	-1.026684	-1.056200	-0.990000	0.000000	0.000000	0.000000	-0.247998	-1.003493	0.000000
0.304856	0.343415	-1.032728	-1.016100	-0.935000	0.000000	0.000000	0.000000	0.276002	-0.922620	0.000000
0.294500	0.332616	-1.038570	-1.075450	-0.990000	0.000000	0.000000	0.000000	0.044257	-0.911249	0.000000
0.284086	0.317006	-1.044210	-1.035350	-0.935000	0.000000	0.000000	0.000000	0.519572	-0.757023	0.000000
0.273616	0.302575	-1.049647	-1.094700	-0.990000	0.000000	0.000000	0.000000	0.396224	-0.639604	0.000000
0.263094	0.292070	-1.054878	-1.054600	-0.935000	0.000000	0.000000	0.000000	-0.001810	-0.641596	0.000000
0.252519	0.283234	-1.059905	-1.113950	-0.990000	0.000000	0.000000	0.000000	-0.173836	-0.695282	0.000000
0.241896	0.276755	-1.064724	-1.073850	-0.935000	0.000000	0.000000	0.000000	-0.414378	-0.821339	0.000000
0.231226	0.267330	-1.069336	-1.133200	-0.990000	0.000000	0.000000	0.000000	-0.124570	-0.860515	0.000000
0.220510	0.259476	-1.073740	-1.093100	-0.935000	0.000000	0.000000	0.000000	-0.286157	-0.948310	0.000000
0.209752	0.247400	-1.077934	-1.152450	-0.990000	0.000000	0.000000	0.000000	0.131696	-0.910684	0.000000
0.198952	0.237190	-1.081918	-1.112350	-0.935000	0.000000	0.000000	0.000000	-0.058926	-0.930274	0.000000
0.188114	0.223937	-1.085691	-1.171700	-0.990000	0.000000	0.000000	0.000000	0.241538	-0.859603	0.000000
0.177239	0.212843	-1.089252	-1.131600	-0.935000	0.000000	0.000000	0.000000	0.021886	-0.854818	0.000000
0.166330	0.204302	-1.092601	-1.190950	-0.990000	0.000000	0.000000	0.000000	-0.236824	-0.927764	0.000000
0.155388	0.191637	-1.095737	-1.150850	-0.935000	0.000000	0.000000	0.000000	0.172267	-0.877896	0.000000
0.144416	0.177795	-1.098660	-1.110200	-0.880000	0.000000	0.000000	0.000000	0.287048	-0.793451	0.000000
0.133415	0.166897	-1.101368	-1.169000	-0.935000	0.000000	0.000000	0.000000	-0.010292	-0.798212	0.000000
0.122389	0.163265	-1.103862	-1.128350	-0.880000	0.000000	0.000000	0.000000	-0.739386	-1.022072	0.000000
0.111339	0.152760	-1.106140	-1.187150	-0.935000	0.000000	0.000000	0.000000	-0.054549	-1.040508	0.000000
0.100267	0.140586	-1.108203	-1.146500	-0.880000	0.000000	0.000000	0.000000	0.110178	-1.009470	0.000000
0.089175	0.131456	-1.110049	-1.205300	-0.935000	0.000000	0.000000	0.000000	-0.196119	-1.070420	0.000000
0.078067	0.117319	-1.111680	-1.164650	-0.880000	0.000000	0.000000	0.000000	0.302834	-0.981532	0.000000
0.066942	0.104949	-1.113093	-1.123450	-0.825000	0.000000	0.000000	0.000000	0.124598	-0.946053	0.000000
0.055805	0.087768	-1.114290	-1.181700	-0.880000	0.000000	0.000000	0.000000	0.604349	-0.766347	0.000000
0.044657	0.074809	-1.115269	-1.140500	-0.825000	0.000000	0.000000	0.000000	0.181109	-0.713521	0.000000
0.033501	0.062243	-1.116031	-1.198750	-0.880000	0.000000	0.000000	0.000000	0.140969	-0.672668	0.000000
0.022338	0.055469	-1.116575	-1.157550	-0.825000	0.000000	0.000000	0.000000	-0.438915	-0.805999	0.000000
0.011170	0.047026	-1.116902	-1.115800	-0.770000	0.000000	0.000000	0.000000	-0.272454	-0.889528	0.000000
0.000000	0.039663	-1.117011	-1.173500	-0.825000	0.000000	0.000000	0.000000	-0.380664	-1.005710	0.000000
-0.011170	0.027685	-1.116902	-1.131750	-0.770000	0.000000	0.000000	0.000000	0.080758	-0.983425	0.000000
-0.022337	0.017573	-1.116575	-1.189450	-0.825000	0.000000	0.000000	0.000000	-0.105557	-1.017088	0.000000
-0.033500	0.002160	-1.116031	-1.147700	-0.770000	0.000000	0.000000	0.000000	0.425023	-0.891364	0.000000
-0.044657	-0.009425	-1.115269	-1.205400	-0.825000	0.000000	0.000000	0.000000	0.042794	-0.880288	0.000000
-0.055805	-0.018751	-1.114290	-1.163650	-0.770000	0.000000	0.000000	0.000000	-0.182137	-0.936781	0.000000
-0.066942	-0.029943	-1.113093	-1.221350	-0.825000	0.000000	0.000000	0.000000	0.005483	-0.936986	0.000000
-0.078066	-0.043295	-1.111680	-1.179600	-0.770000	0.000000	0.000000	0.000000	0.222772	-0.871893	0.000000
-0.089175	-0.054192	-1.110049	-1.137300	-0.715000	0.000000	0.000000	0.000000	-0.021143	-0.879985	0.000000
-0.100266	-0.068428	-1.108203	-1.194450	-0.770000	0.000000	0.000000	0.000000	0.314390	-0.787260	0.000000
-0.111338	-0.082761	-1.106140	-1.152150	-0.715000	0.000000	0.000000	0.000000	0.326162	-0.690840	0.000000
-0.122388	-0.091303	-1.103862	-1.209300	-0.770000	0.000000	0.000000	0.000000	-0.250898	-0.767664	0.000000
-0.133415	-0.093462	-1.101368	-1.167000	-0.715000	0.000000	0.000000	0.000000	-0.886648	-1.035656	0.000000
-0.144415	-0.099451	-1.098660	-1.124150	-0.660000	0.000000	0.000000	0.000000	-0.501166	-1.188254	0.000000
-0.155387	-0.109661	-1.095737	-1.180750	-0.715000	0.000000	0.000000	0.000000	-0.076199	-1.213400	0.000000
-0.166329	-0.125369	-1.092601	-1.137900	-0.660000	0.000000	0.000000	0.000000	0.476609	-1.072465	0.000000
-0.177239	-0.139408	-1.089252	-1.194500	-0.715000	0.000000	0.000000	0.000000	0.312955	-0.980471	0.000000
-0.188113	-0.159632	-1.085691	-1.151650	-0.660000	0.000000	0.000000	0.000000	0.934911	-0.701421	0.000000
-0.198952	-0.172689	-1.081918	-1.108250	-0.605000	0.000000	0.000000	0.000000	0.221902	-0.636164	0.000000
-0.209751	-0.184569	-1.077934	-1.164300	-0.660000	0.000000	0.000000	0.000000	0.107971	-0.605032	0.000000
-0.220510	-0.192226	-1.073740	-1.120900	-0.605000	0.000000	0.000000	0.000000	-0.310091	-0.699473	0.000000
-0.231225	-0.194877	-1.069336	-1.176950	-0.660000	0.000000	0.000000	0.000000	-0.806483	-0.943235	0.000000
-0.241896	-0.202633	-1.064724	-1.133550	-0.605000	0.000000	0.000000	0.000000	-0.291467	-1.032639	0.000000
-0.252519	-0.214021	-1.059905	-1.089600	-0.550000	0.000000	0.000000	0.000000	0.076496	-1.011615	0.000000
-0.263093	-0.224231	-1.054879	-1.145100	-0.605000	0.000000	0.000000	0.000000	-0.036391	-1.024475	0.000000
-0.273616	-0.236110	-1.049647	-1.101150	-0.550000	0.000000	0.000000	0.000000	0.135635	-0.985660	0.000000
-0.284085	-0.240135	-1.044210	-1.056650	-0.495000	0.000000	0.000000	0.000000	-0.644429	-1.181186	0.000000
-0.294499	-0.250444	-1.038570	-1.111600	-0.550000	0.000000	0.000000	0.000000	-0.010572	-1.186561	0.000000
-0.304856	-0.263599	-1.032728	-1.067100	-0.495000	0.000000	0.000000	0.000000	0.279876	-1.104661	0.000000
-0.315153	-0.276362	-1.026684	-1.122050	-0.550000	0.000000	0.000000	0.000000	0.246549	-1.032636	0.000000
-0.325389	-0.295506	-1.020440	-1.077550	-0.495000	0.000000	0.000000	0.000000	0.890829	-0.766881	0.000000
-0.335561	-0.310134	-1.013997	-1.132500	-0.550000	0.000000	0.000000	0.000000	0.445569	-0.634482	0.000000
-0.345668	-0.326431	-1.007357	-1.088000	-0.495000	0.000000	0.000000	0.000000	0.619008	-0.449741	0.000000
-0.355708	-0.333402	-1.000520	-1.042950	-0.440000	0.000000	0.000000	0.000000	-0.306914	-0.542931	0.000000
-0.365678	-0.335169	-0.993488	-1.097350	-0.495000	0.000000	0.000000	0.000000	-0.820305	-0.790548	0.000000
-0.375577	-0.340274	-0.986262	-1.052300	-0.440000	0.000000	0.000000	0.000000	-0.479382	-0.936128	0.000000
-0.385403	-0.348520	-0.978844	-1.006700	-0.385000	0.000000	0.000000	0.000000	-0.157901	-0.985342	0.000000
-0.395153	-0.357454	-0.971235	-1.060550	-0.440000	0.000000	0.000000	0.000000	-0.081665	-1.011727	0.000000
-0.404827	-0.360694	-0.963437	-1.014950	-0.385000	0.000000	0.000000	0.000000	-0.643375	-1.206946	0.000000
-0.414421	-0.370904	-0.955451	-1.068800	-0.440000	0.000000	0.000000	0.000000	0.061558	-1.190654	0.000000
-0.423935	-0.382783	-0.947279	-1.023200	-0.385000	0.000000	0.000000	0.000000	0.236534	-1.121752	0.000000
-0.433366	-0.387496	-0.938922	-0.977050	-0.330000	0.000000	0.000000	0.000000	-0.471877	-1.265608	0.000000
-0.442713	-0.401829	-0.930382	-1.030350	-0.385000	0.000000	0.000000	0.000000	0.498684	-1.118047	0.000000
-0.451973	-0.418323	-0.921661	-0.984200	-0.330000	0.000000	0.000000	0.000000	0.723300	-0.902740	0.000000
-0.461146	-0.432165	-0.912760	-0.937500	-0.275000	0.000000	0.000000	0.000000	0.467039	-0.764077	0.000000
-0.470228	-0.437074	-0.903681	-0.990250	-0.330000	0.000000	0.000000	0.000000	-0.417361	-0.890943	0.000000
-0.479219	-0.449739	-0.894426	-0.943550	-0.275000	0.000000	0.000000	0.000000	0.367387	-0.782201	0.000000
-0.488116	-0.465054	-0.884996	-0.996300	-0.330000	0.000000	0.000000	0.000000	0.641801	-0.590814	0.000000
-0.496918	-0.479093	-0.875394	-0.949600	-0.275000	0.000000	0.000000	0.000000	0.523690	-0.434598	0.000000
-0.505623	-0.485474	-0.865621	-0.902350	-0.220000	0.000000	0.000000	0.000000	-0.232386	-0.505322	0.000000
-0.514230	-0.488910	-0.855680	-0.954550	-0.275000	0.000000	0.000000	0.000000	-0.517053	-0.661703	0.000000
-0.522736	-0.492739	-0.845572	-0.907300	-0.220000	0.000000	0.000000	0.000000	-0.467758	-0.803531	0.000000
-0.531141	-0.496666	-0.835299	-0.959500	-0.275000	0.000000	0.000000	0.000000	-0.447750	-0.939579	0.000000
-0.539442	-0.502557	-0.824863	-0.912250	-0.220000	0.000000	0.000000	0.000000	-0.241046	-1.013737	0.000000
-0.547638	-0.514632	-0.814266	-0.864450	-0.165000	0.000000	0.000000	0.000000	0.387972	-0.898996	0.000000
-0.555727	-0.525039	-0.803510	-0.916100	-0.220000	0.000000	0.000000	0.000000	0.231751	-0.831005	0.000000
-0.563707	-0.539176	-0.792598	-0.868300	-0.165000	0.000000	0.000000	0.000000	0.615649	-0.647537	0.000000
-0.571578	-0.554000	-0.781532	-0.819950	-0.110000	0.000000	0.000000	0.000000	0.695361	-0.439807	0.000000
-0.579337	-0.563327	-0.770313	-0.871050	-0.165000	0.000000	0.000000	0.000000	0.156726	-0.393590	0.000000
-0.586984	-0.566861	-0.758943	-0.822700	-0.110000	0.000000	0.000000	0.000000	-0.411211	-0.517960	0.000000
-0.594516	-0.570101	-0.747426	-0.773800	-0.055000	0.000000	0.000000	0.000000	-0.429220	-0.647947	0.000000
-0.601932	-0.572850	-0.735763	-0.824350	-0.110000	0.000000	0.000000	0.000000	-0.466718	-0.789416	0.000000
-0.609230	-0.578642	-0.723957	-0.775450	-0.055000	0.000000	0.000000	0.000000	-0.150641	-0.836138	0.000000
-0.616410	-0.585318	-0.712010	-0.826000	-0.110000	0.000000	0.000000	0.000000	-0.050407	-0.852814	0.000000
-0.623470	-0.597001	-0.699923	-0.777100	-0.055000	0.000000	0.000000	0.000000	0.462302	-0.715447	0.000000
-0.630408	-0.608291	-0.687701	-0.727650	0.000000	0.000000	0.000000	0.000000	0.435187	-0.585997	0.000000
-0.637224	-0.619679	-0.675344	-0.777650	-0.055000	0.000000	0.000000	0.000000	0.457294	-0.449686	0.000000
-0.643915	-0.628220	-0.662856	-0.728200	0.000000	0.000000	0.000000	0.000000	0.185010	-0.394968	0.000000
-0.650480	-0.635191	-0.650238	-0.678200	0.055000	0.000000	0.000000	0.000000	0.040484	-0.383587	0.000000
-0.656919	-0.637645	-0.637493	-0.727650	0.000000	0.000000	0.000000	0.000000	-0.398439	-0.504083	0.000000
-0.663230	-0.639314	-0.624625	-0.677650	0.055000	0.000000	0.000000	0.000000	-0.464172	-0.644530	0.000000
-0.669411	-0.639707	-0.611634	-0.727100	0.000000	0.000000	0.000000	0.000000	-0.578870	-0.819676	0.000000
-0.675462	-0.641376	-0.598525	-0.677100	0.055000	0.000000	0.000000	0.000000	-0.438192	-0.952838	0.000000
-0.681381	-0.645892	-0.585298	-0.626550	0.110000	0.000000	0.000000	0.000000	-0.140317	-0.996708	0.000000
-0.687168	-0.653844	-0.571958	-0.675450	0.055000	0.000000	0.000000	0.000000	0.216578	-0.933401	0.000000
-0.692820	-0.666410	-0.558506	-0.624900	0.110000	0.000000	0.000000	0.000000	0.691396	-0.727302	0.000000
-0.698338	-0.677799	-0.544945	-0.573800	0.165000	0.000000	0.000000	0.000000	0.587093	-0.552201	0.000000
-0.703719	-0.690463	-0.531278	-0.622150	0.110000	0.000000	0.000000	0.000000	0.728335	-0.334364	0.000000
-0.708963	-0.699004	-0.517507	-0.571050	0.165000	0.000000	0.000000	0.000000	0.329720	-0.235946	0.000000
-0.714069	-0.701655	-0.503635	-0.519400	0.220000	0.000000	0.000000	0.000000	-0.245508	-0.310219	0.000000
-0.719035	-0.707447	-0.489666	-0.567200	0.165000	0.000000	0.000000	0.000000	0.082573	-0.286026	0.000000
-0.723862	-0.710196	-0.475600	-0.515550	0.220000	0.000000	0.000000	0.000000	-0.207751	-0.349035	0.000000
-0.728547	-0.711669	-0.461442	-0.563350	0.165000	0.000000	0.000000	0.000000	-0.321267	-0.446259	0.000000
-0.733090	-0.713043	-0.447194	-0.511700	0.220000	0.000000	0.000000	0.000000	-0.316881	-0.542326	0.000000
-0.737490	-0.715105	-0.432859	-0.459500	0.275000	0.000000	0.000000	0.000000	-0.233867	-0.613605	0.000000
-0.741747	-0.717854	-0.418440	-0.506750	0.220000	0.000000	0.000000	0.000000	-0.150767	-0.660030	0.000000
-0.745859	-0.720014	-0.403939	-0.454550	0.275000	0.000000	0.000000	0.000000	-0.195212	-0.719885	0.000000
-0.749826	-0.723843	-0.389359	-0.501800	0.220000	0.000000	0.000000	0.000000	-0.013774	-0.725317	0.000000
-0.753646	-0.729242	-0.374703	-0.449600	0.275000	0.000000	0.000000	0.000000	0.157924	-0.679160	0.000000
-0.757319	-0.735034	-0.359975	-0.396850	0.330000	0.000000	0.000000	0.000000	0.211886	-0.616708	0.000000
-0.760845	-0.744557	-0.345176	-0.443550	0.275000	0.000000	0.000000	0.000000	0.599714	-0.437608	0.000000
-0.764223	-0.751921	-0.330309	-0.390800	0.330000	0.000000	0.000000	0.000000	0.398563	-0.318654	0.000000
-0.767451	-0.758596	-0.315379	-0.337500	0.385000	0.000000	0.000000	0.000000	0.344739	-0.215675	0.000000
-0.770530	-0.761444	-0.300387	-0.383650	0.330000	0.000000	0.000000	0.000000	-0.023181	-0.223084	0.000000
-0.773459	-0.762229	-0.285336	-0.330350	0.385000	0.000000	0.000000	0.000000	-0.214326	-0.287943	0.000000
-0.776237	-0.764291	-0.270230	-0.376500	0.330000	0.000000	0.000000	0.000000	-0.071620	-0.310027	0.000000
-0.778863	-0.765960	-0.255071	-0.323200	0.385000	0.000000	0.000000	0.000000	-0.095757	-0.339399	0.000000
-0.781338	-0.768119	-0.239862	-0.269350	0.440000	0.000000	0.000000	0.000000	-0.031486	-0.349506	0.000000
-0.783660	-0.768905	-0.224607	-0.314950	0.385000	0.000000	0.000000	0.000000	-0.153698	-0.396353	0.000000
-0.785830	-0.771654	-0.209307	-0.261100	0.440000	0.000000	0.000000	0.000000	0.057929	-0.379683	0.000000
-0.787846	-0.774992	-0.193967	-0.206700	0.495000	0.000000	0.000000	0.000000	0.132154	-0.340680	0.000000
-0.789709	-0.776268	-0.178589	-0.251750	0.440000	0.000000	0.000000	0.000000	-0.058654	-0.358948	0.000000
-0.791418	-0.779999	-0.163177	-0.197350	0.495000	0.000000	0.000000	0.000000	0.202178	-0.298866	0.000000
-0.792972	-0.784613	-0.147732	-0.242400	0.440000	0.000000	0.000000	0.000000	0.305965	-0.207494	0.000000
-0.794372	-0.786871	-0.132259	-0.188000	0.495000	0.000000	0.000000	0.000000	0.085804	-0.182128	0.000000
-0.795617	-0.788147	-0.116760	-0.133050	0.550000	0.000000	0.000000	0.000000	0.003116	-0.181567	0.000000
-0.796707	-0.788736	-0.101238	-0.177550	0.495000	0.000000	0.000000	0.000000	-0.050096	-0.196994	0.000000
-0.797642	-0.788932	-0.085696	-0.122600	0.550000	0.000000	0.000000	0.000000	-0.073834	-0.219580	0.000000
-0.798421	-0.789227	-0.070138	-0.167100	0.495000	0.000000	0.000000	0.000000	-0.048466	-0.234579	0.000000
-0.799045	-0.789325	-0.054566	-0.112150	0.550000	0.000000	0.000000	0.000000	-0.052536	-0.250826	0.000000
-0.799513	-0.789521	-0.038983	-0.056650	0.605000	0.000000	0.000000	0.000000	-0.027141	-0.259467	0.000000
-0.799825	-0.790307	-0.023393	-0.100600	0.550000	0.000000	0.000000	0.000000	0.047351	-0.245738	0.000000
-0.799981	-0.791190	-0.007798	-0.045100	0.605000	0.000000	0.000000	0.000000	0.072761	-0.224349	0.000000
-0.799981	-0.791878	0.007798	0.010950	0.660000	0.000000	0.000000	0.000000	0.068722	-0.204138	0.000000
-0.799825	-0.792074	0.023393	-0.032450	0.605000	0.000000	0.000000	0.000000	0.035230	-0.193956	0.000000
-0.799513	-0.792565	0.038983	0.023600	0.660000	0.000000	0.000000	0.000000	0.080276	-0.170221	0.000000
-0.799045	-0.792859	0.054565	-0.019800	0.605000	0.000000	0.000000	0.000000	0.076227	-0.147662	0.000000
-0.798421	-0.792958	0.070137	0.036250	0.660000	0.000000	0.000000	0.000000	0.072170	-0.126284	0.000000
-0.797642	-0.793154	0.085696	-0.007150	0.605000	0.000000	0.000000	0.000000	0.097553	-0.097243	0.000000
-0.796708	-0.793252	0.101237	0.048900	0.660000	0.000000	0.000000	0.000000	0.103285	-0.066430	0.000000
-0.795618	-0.793252	0.116759	0.105500	0.715000	0.000000	0.000000	0.000000	0.109000	-0.033848	0.000000
-0.794372	-0.793252	0.132258	0.062650	0.660000	0.000000	0.000000	0.000000	0.124511	0.003449	0.000000
-0.792972	-0.793252	0.147731	0.119250	0.715000	0.000000	0.000000	0.000000	0.139997	0.045462	0.000000
-0.791418	-0.793252	0.163176	0.076400	0.660000	0.000000	0.000000	0.000000	0.155456	0.092191	0.000000
-0.789709	-0.793252	0.178589	0.133000	0.715000	0.000000	0.000000	0.000000	0.170885	0.143633	0.000000
-0.787846	-0.793252	0.193967	0.190150	0.770000	0.000000	0.000000	0.000000	0.186281	0.199788	0.000000
-0.785830	-0.793252	0.209307	0.147850	0.715000	0.000000	0.000000	0.000000	0.201640	0.260651	0.000000
-0.783660	-0.793252	0.224606	0.205000	0.770000	0.000000	0.000000	0.000000	0.216960	0.326218	0.000000
-0.781338	-0.793252	0.239861	0.162700	0.715000	0.000000	0.000000	0.000000	0.232237	0.396485	0.000000
-0.778863	-0.793252	0.255070	0.219850	0.770000	0.000000	0.000000	0.000000	0.247470	0.471446	0.000000
-0.776237	-0.793154	0.270229	0.277550	0.825000	0.000000	0.000000	0.000000	0.252836	0.548142	0.000000
-0.773459	-0.793154	0.285335	0.235800	0.770000	0.000000	0.000000	0.000000	0.277787	0.632463	0.000000
-0.770530	-0.792958	0.300386	0.293500	0.825000	0.000000	0.000000	0.000000	0.273230	0.715554	0.000000
-0.767451	-0.791878	0.315378	0.251750	0.770000	0.000000	0.000000	0.000000	0.199895	0.776743	0.000000
-0.764223	-0.789718	0.330309	0.309450	0.825000	0.000000	0.000000	0.000000	0.106864	0.810077	0.000000
-0.760845	-0.786576	0.345175	0.367700	0.880000	0.000000	0.000000	0.000000	0.023588	0.818440	0.000000
-0.757319	-0.784122	0.359974	0.326500	0.825000	0.000000	0.000000	0.000000	0.107143	0.851924	0.000000
-0.753646	-0.783336	0.374703	0.384750	0.880000	0.000000	0.000000	0.000000	0.288804	0.940049	0.000000
-0.749826	-0.781078	0.389358	0.343550	0.825000	0.000000	0.000000	0.000000	0.156235	0.988482	0.000000
-0.745859	-0.780195	0.403938	0.401800	0.880000	0.000000	0.000000	0.000000	0.308297	1.082689	0.000000
-0.741747	-0.776955	0.418439	0.360600	0.825000	0.000000	0.000000	0.000000	0.087219	1.110615	0.000000
-0.737491	-0.772635	0.432859	0.418850	0.880000	0.000000	0.000000	0.000000	-0.006313	1.110478	0.000000
-0.733090	-0.765076	0.447194	0.377650	0.825000	0.000000	0.000000	0.000000	-0.315912	1.017303	0.000000
-0.728547	-0.758989	0.461442	0.435900	0.880000	0.000000	0.000000	0.000000	-0.154358	0.972518	0.000000
-0.723862	-0.753099	0.475600	0.494700	0.935000	0.000000	0.000000	0.000000	-0.120520	0.937824	0.000000
-0.719035	-0.745834	0.489665	0.454050	0.880000	0.000000	0.000000	0.000000	-0.243853	0.866008	0.000000
-0.714069	-0.739256	0.503635	0.512850	0.935000	0.000000	0.000000	0.000000	-0.161113	0.818933	0.000000
-0.708963	-0.735231	0.517506	0.472200	0.880000	0.000000	0.000000	0.000000	0.108062	0.852665	0.000000
-0.703719	-0.731697	0.531277	0.531000	0.935000	0.000000	0.000000	0.000000	0.170971	0.905355	0.000000
-0.698338	-0.730715	0.544944	0.490350	0.880000	0.000000	0.000000	0.000000	0.439945	1.038958	0.000000
-0.692820	-0.727671	0.558505	0.549150	0.935000	0.000000	0.000000	0.000000	0.247392	1.114918	0.000000
-0.687168	-0.724333	0.571957	0.608500	0.990000	0.000000	0.000000	0.000000	0.231446	1.186210	0.000000
-0.681382	-0.719523	0.585298	0.568400	0.935000	0.000000	0.000000	0.000000	0.097580	1.217391	0.000000
-0.675462	-0.715498	0.598524	0.627750	0.990000	0.000000	0.000000	0.000000	0.189404	1.276214	0.000000
-0.669412	-0.709313	0.611634	0.587650	0.935000	0.000000	0.000000	0.000000	-0.013412	1.274185	0.000000
-0.663230	-0.701851	0.624624	0.647000	0.990000	0.000000	0.000000	0.000000	-0.127989	1.237720	0.000000
-0.656920	-0.694979	0.637493	0.606900	0.935000	0.000000	0.000000	0.000000	-0.056155	1.222776	0.000000
-0.650481	-0.683984	0.650237	0.666250	0.990000	0.000000	0.000000	0.000000	-0.455682	1.087747	0.000000
-0.643915	-0.672595	0.662855	0.626150	0.935000	0.000000	0.000000	0.000000	-0.482271	0.944500	0.000000
-0.637224	-0.662287	0.675343	0.685500	0.990000	0.000000	0.000000	0.000000	-0.361725	0.837235	0.000000
-0.630409	-0.655906	0.687700	0.645400	0.935000	0.000000	0.000000	0.000000	0.043397	0.851529	0.000000
-0.623471	-0.649917	0.699923	0.704750	0.990000	0.000000	0.000000	0.000000	0.094957	0.881339	0.000000
-0.616411	-0.645794	0.712009	0.664650	0.935000	0.000000	0.000000	0.000000	0.293643	0.970901	0.000000
-0.609231	-0.642750	0.723957	0.724000	0.990000	0.000000	0.000000	0.000000	0.413653	1.096673	0.000000
-0.601932	-0.639805	0.735763	0.783900	1.045000	0.000000	0.000000	0.000000	0.435347	1.229170	0.000000
-0.594516	-0.636762	0.747426	0.744350	0.990000	0.000000	0.000000	0.000000	0.437265	1.362462	0.000000
-0.586984	-0.631460	0.758943	0.704250	0.935000	0.000000	0.000000	0.000000	0.223053	1.431602	0.000000
-0.579338	-0.623901	0.770312	0.763600	0.990000	0.000000	0.000000	0.000000	0.008694	1.436438	0.000000
-0.571578	-0.612807	0.781531	0.823500	1.045000	0.000000	0.000000	0.000000	-0.333441	1.338467	0.000000
-0.563708	-0.602204	0.792598	0.783950	0.990000	0.000000	0.000000	0.000000	-0.273210	1.258429	0.000000
-0.555727	-0.598473	0.803510	0.843850	1.045000	0.000000	0.000000	0.000000	0.425003	1.388067	0.000000
-0.547638	-0.587674	0.814266	0.804300	0.990000	0.000000	0.000000	0.000000	-0.271022	1.308763	0.000000
-0.539442	-0.573832	0.824862	0.864200	1.045000	0.000000	0.000000	0.000000	-0.564687	1.141076	0.000000
-0.531141	-0.564112	0.835298	0.824650	0.990000	0.000000	0.000000	0.000000	-0.141836	1.100174	0.000000
-0.522737	-0.555473	0.845571	0.884550	1.045000	0.000000	0.000000	0.000000	-0.023490	1.094764	0.000000
-0.514230	-0.550760	0.855680	0.845000	0.990000	0.000000	0.000000	0.000000	0.379400	1.210410	0.000000
-0.505624	-0.546343	0.865621	0.904900	1.045000	0.000000	0.000000	0.000000	0.418878	1.338110	0.000000
-0.496918	-0.544674	0.875394	0.865350	0.990000	0.000000	0.000000	0.000000	0.703624	1.551585	0.000000
-0.488116	-0.538783	0.884996	0.925250	1.045000	0.000000	0.000000	0.000000	0.291160	1.641466	0.000000
-0.479219	-0.529653	0.894425	0.885700	0.990000	0.000000	0.000000	0.000000	-0.023300	1.636998	0.000000
-0.470228	-0.513160	0.903680	0.945600	1.045000	0.000000	0.000000	0.000000	-0.750269	1.414064	0.000000
-0.461146	-0.499121	0.912759	0.906050	0.990000	0.000000	0.000000	0.000000	-0.495665	1.267263	0.000000
-0.451974	-0.494212	0.921660	0.965950	1.045000	0.000000	0.000000	0.000000	0.426351	1.397280	0.000000
-0.442713	-0.482038	0.930382	0.926400	0.990000	0.000000	0.000000	0.000000	-0.291331	1.311847	0.000000
-0.433367	-0.478897	0.938922	0.986300	1.045000	0.000000	0.000000	0.000000	0.620508	1.500276	0.000000
-0.423936	-0.471141	0.947279	0.946750	0.990000	0.000000	0.000000	0.000000	0.167535	1.552897	0.000000
-0.414422	-0.459752	0.955451	1.006650	1.045000	0.000000	0.000000	0.000000	-0.187447	1.498929	0.000000
-0.404827	-0.448462	0.963437	0.967100	0.990000	0.000000	0.000000	0.000000	-0.169550	1.450246	0.000000
-0.395154	-0.431380	0.971235	1.027000	1.045000	0.000000	0.000000	0.000000	-0.740889	1.229790	0.000000
-0.385403	-0.418421	0.978844	0.987450	0.990000	0.000000	0.000000	0.000000	-0.320852	1.135185	0.000000
-0.375577	-0.414199	0.986262	0.947350	0.935000	0.000000	0.000000	0.000000	0.560417	1.305242	0.000000
-0.365679	-0.404087	0.993487	1.006700	0.990000	0.000000	0.000000	0.000000	-0.021309	1.300769	0.000000
-0.355708	-0.394859	1.000519	1.066600	1.045000	0.000000	0.000000	0.000000	0.074177	1.324980	0.000000
-0.345669	-0.386023	1.007356	1.027050	0.990000	0.000000	0.000000	0.000000	0.120381	1.363112	0.000000
-0.335562	-0.375126	1.013997	0.986950	0.935000	0.000000	0.000000	0.000000	-0.079047	1.341376	0.000000
-0.325390	-0.365112	1.020440	1.046300	0.990000	0.000000	0.000000	0.000000	0.015852	1.348118	0.000000
-0.315154	-0.351564	1.026684	1.106200	1.045000	0.000000	0.000000	0.000000	-0.331233	1.250569	0.000000
-0.304857	-0.341354	1.032728	1.066650	0.990000	0.000000	0.000000	0.000000	0.008705	1.255005	0.000000
-0.294500	-0.328787	1.038570	1.026550	0.935000	0.000000	0.000000	0.000000	-0.220971	1.190428	0.000000
-0.284086	-0.321915	1.044210	1.085900	0.990000	0.000000	0.000000	0.000000	0.354184	1.298574	0.000000
-0.273616	-0.314846	1.049647	1.045800	0.935000	0.000000	0.000000	0.000000	0.340087	1.402662	0.000000
-0.263094	-0.306993	1.054878	1.105150	0.990000	0.000000	0.000000	0.000000	0.266881	1.484921	0.000000
-0.252519	-0.295801	1.059905	1.065050	0.935000	0.000000	0.000000	0.000000	-0.061784	1.468550	0.000000
-0.241896	-0.284707	1.064724	1.124400	0.990000	0.000000	0.000000	0.000000	-0.047043	1.456578	0.000000
-0.231226	-0.273122	1.069336	1.084300	0.935000	0.000000	0.000000	0.000000	-0.091415	1.431248	0.000000
-0.220510	-0.257316	1.073740	1.143650	0.990000	0.000000	0.000000	0.000000	-0.509059	1.280371	0.000000
-0.209752	-0.246517	1.077934	1.103550	0.935000	0.000000	0.000000	0.000000	-0.004068	1.280989	0.000000
-0.198952	-0.238565	1.081918	1.162900	0.990000	0.000000	0.000000	0.000000	0.284728	1.368388	0.000000
-0.188114	-0.229533	1.085691	1.122800	0.935000	0.000000	0.000000	0.000000	0.180614	1.424643	0.000000
-0.177239	-0.221384	1.089252	1.082150	0.880000	0.000000	0.000000	0.000000	0.272639	1.508642	0.000000
-0.166330	-0.211174	1.092601	1.140950	0.935000	0.000000	0.000000	0.000000	0.069927	1.531862	0.000000
-0.155388	-0.207443	1.095737	1.100300	0.880000	0.000000	0.000000	0.000000	0.721123	1.750802	0.000000
-0.144416	-0.191932	1.098660	1.159100	0.935000	0.000000	0.000000	0.000000	-0.453945	1.616994	0.000000
-0.133415	-0.178384	1.101368	1.118450	0.880000	0.000000	0.000000	0.000000	-0.254780	1.542808	0.000000
-0.122389	-0.173573	1.103862	1.177250	0.935000	0.000000	0.000000	0.000000	0.621576	1.731840	0.000000
-0.111339	-0.161203	1.106140	1.136600	0.880000	0.000000	0.000000	0.000000	-0.131983	1.694739	0.000000
-0.100267	-0.149913	1.108203	1.195400	0.935000	0.000000	0.000000	0.000000	-0.021821	1.690675	0.000000
-0.089175	-0.145495	1.110049	1.154750	0.880000	0.000000	0.000000	0.000000	0.667358	1.893698	0.000000
-0.078067	-0.130474	1.111680	1.213550	0.935000	0.000000	0.000000	0.000000	-0.391191	1.778961	0.000000
-0.066943	-0.124976	1.113093	1.172900	0.880000	0.000000	0.000000	0.000000	0.562626	1.950650	0.000000
-0.055805	-0.101513	1.114290	1.131700	0.825000	0.000000	0.000000	0.000000	-1.232667	1.583135	0.000000
-0.044657	-0.077951	1.115269	1.189950	0.880000	0.000000	0.000000	0.000000	-1.241397	1.212381	0.000000
-0.033501	-0.055469	1.116031	1.148750	0.825000	0.000000	0.000000	0.000000	-1.132534	0.873719	0.000000
-0.022338	-0.035834	1.116575	1.207000	0.880000	0.000000	0.000000	0.000000	-0.847174	0.620242	0.000000
-0.011170	-0.025427	1.116902	1.165800	0.825000	0.000000	0.000000	0.000000	0.076104	0.643786	0.000000
-0.000000	-0.018555	1.117011	1.124050	0.770000	0.000000	0.000000	0.000000	0.429751	0.773639	0.000000
0.011169	-0.016886	1.116902	1.181750	0.825000	0.000000	0.000000	0.000000	0.950077	1.060065	0.000000
0.022337	-0.015217	1.116575	1.140000	0.770000	0.000000	0.000000	0.000000	0.949860	1.346900	0.000000
0.033500	-0.013254	1.116031	1.197700	0.825000	0.000000	0.000000	0.000000	0.919972	1.625230	0.000000
0.044657	-0.012566	1.115269	1.155950	0.770000	0.000000	0.000000	0.000000	1.046946	1.942175	0.000000
0.055805	-0.008050	1.114290	1.213650	0.825000	0.000000	0.000000	0.000000	0.663194	2.144325	0.000000
0.066942	0.003927	1.113093	1.171900	0.770000	0.000000	0.000000	0.000000	-0.084023	2.122269	0.000000
0.078066	0.019242	1.111680	1.129600	0.715000	0.000000	0.000000	0.000000	-0.419122	1.999474	0.000000
0.089175	0.025918	1.110049	1.186750	0.770000	0.000000	0.000000	0.000000	0.443294	2.135625	0.000000
0.100266	0.054978	1.108203	1.144450	0.715000	0.000000	0.000000	0.000000	-1.796829	1.598841	0.000000
0.111338	0.077656	1.106140	1.201600	0.770000	0.000000	0.000000	0.000000	-1.160648	1.252331	0.000000
0.122388	0.085118	1.103862	1.159300	0.715000	0.000000	0.000000	0.000000	0.358891	1.361861	0.000000
0.133415	0.106029	1.101368	1.116450	0.660000	0.000000	0.000000	0.000000	-0.988490	1.066684	0.000000
0.144415	0.128413	1.098660	1.173050	0.715000	0.000000	0.000000	0.000000	-1.138353	0.725978	0.000000
0.155387	0.141372	1.095737	1.130200	0.660000	0.000000	0.000000	0.000000	-0.198690	0.667072	0.000000
0.166329	0.147655	1.092601	1.186800	0.715000	0.000000	0.000000	0.000000	0.465869	0.807766	0.000000
0.177239	0.149717	1.089252	1.143950	0.660000	0.000000	0.000000	0.000000	0.884778	1.074575	0.000000
0.188113	0.150011	1.085691	1.200550	0.715000	0.000000	0.000000	0.000000	1.058037	1.393891	0.000000
0.198952	0.151582	1.081918	1.157700	0.660000	0.000000	0.000000	0.000000	0.926742	1.674283	0.000000
0.209751	0.156491	1.077934	1.114300	0.605000	0.000000	0.000000	0.000000	0.589070	1.853667	0.000000
0.220510	0.164148	1.073740	1.170350	0.660000	0.000000	0.000000	0.000000	0.310091	1.949512	0.000000
0.231225	0.167584	1.069336	1.126950	0.605000	0.000000	0.000000	0.000000	0.727944	2.171077	0.000000
0.241896	0.181918	1.064724	1.083000	0.550000	0.000000	0.000000	0.000000	-0.366304	2.064185	0.000000
0.252519	0.208425	1.059905	1.138500	0.605000	0.000000	0.000000	0.000000	-1.588387	1.589873	0.000000
0.263093	0.231398	1.054879	1.094550	0.550000	0.000000	0.000000	0.000000	-1.239881	1.219494	0.000000
0.273616	0.258592	1.049647	1.150050	0.605000	0.000000	0.000000	0.000000	-1.667161	0.720097	0.000000
0.284085	0.276460	1.044210	1.106100	0.550000	0.000000	0.000000	0.000000	-0.739835	0.498527	0.000000
0.294499	0.291383	1.038570	1.161600	0.605000	0.000000	0.000000	0.000000	-0.450849	0.363429	0.000000
0.304856	0.295997	1.032728	1.117650	0.550000	0.000000	0.000000	0.000000	0.574245	0.536145	0.000000
0.315153	0.296684	1.026684	1.073150	0.495000	0.000000	0.000000	0.000000	0.961000	0.825368	0.000000
0.325389	0.296782	1.020440	1.128100	0.550000	0.000000	0.000000	0.000000	1.013761	1.130927	0.000000
0.335561	0.297371	1.013997	1.083600	0.495000	0.000000	0.000000	0.000000	0.958330	1.420336	0.000000
0.345668	0.300317	1.007357	1.038550	0.440000	0.000000	0.000000	0.000000	0.716169	1.637454	0.000000
0.355708	0.305716	1.000520	1.092950	0.495000	0.000000	0.000000	0.000000	0.463993	1.779152	0.000000
0.365678	0.311803	0.993488	1.047900	0.440000	0.000000	0.000000	0.000000	0.388336	1.898346	0.000000
0.375577	0.314552	0.986262	1.102300	0.495000	0.000000	0.000000	0.000000	0.715002	2.115898	0.000000
0.385403	0.325548	0.978844	1.057250	0.440000	0.000000	0.000000	0.000000	-0.116988	2.083794	0.000000
0.395153	0.349699	0.971235	1.011650	0.385000	0.000000	0.000000	0.000000	-1.440044	1.654054	0.000000
0.404827	0.372279	0.963437	1.065500	0.440000	0.000000	0.000000	0.000000	-1.290668	1.268481	0.000000
0.414421	0.399277	0.955451	1.019900	0.385000	0.000000	0.000000	0.000000	-1.740346	0.747134	0.000000
0.423935	0.416457	0.947279	0.973750	0.330000	0.000000	0.000000	0.000000	-0.766678	0.517505	0.000000
0.433366	0.430889	0.938922	1.027050	0.385000	0.000000	0.000000	0.000000	-0.500053	0.367613	0.000000
0.442713	0.435405	0.930382	0.980900	0.330000	0.000000	0.000000	0.000000	0.483063	0.512897	0.000000
0.451973	0.436976	0.921661	1.034200	0.385000	0.000000	0.000000	0.000000	0.768957	0.744334	0.000000
0.461146	0.437565	0.912760	0.988050	0.330000	0.000000	0.000000	0.000000	0.858320	1.003009	0.000000
0.470228	0.438645	0.903681	0.941350	0.275000	0.000000	0.000000	0.000000	0.800243	1.244661	0.000000
0.479219	0.441394	0.894426	0.994100	0.330000	0.000000	0.000000	0.000000	0.624179	1.433806	0.000000
0.488116	0.449346	0.884996	0.947400	0.275000	0.000000	0.000000	0.000000	0.094510	1.464098	0.000000
0.496918	0.459065	0.875394	0.900150	0.220000	0.000000	0.000000	0.000000	-0.091721	1.438474	0.000000
0.505623	0.465545	0.865622	0.952350	0.275000	0.000000	0.000000	0.000000	0.222569	1.507249	0.000000
0.514230	0.472319	0.855680	0.905100	0.220000	0.000000	0.000000	0.000000	0.183259	1.564322	0.000000
0.522736	0.474871	0.845572	0.957300	0.275000	0.000000	0.000000	0.000000	0.595385	1.745331	0.000000
0.531141	0.489107	0.835299	0.910050	0.220000	0.000000	0.000000	0.000000	-0.583085	1.572507	0.000000
0.539442	0.508251	0.824863	0.862250	0.165000	0.000000	0.000000	0.000000	-1.084314	1.248772	0.000000
0.547637	0.523861	0.814266	0.913900	0.220000	0.000000	0.000000	0.000000	-0.741401	1.027541	0.000000
0.555727	0.529162	0.803511	0.866100	0.165000	0.000000	0.000000	0.000000	0.278758	1.112496	0.000000
0.563707	0.540943	0.792598	0.817750	0.110000	0.000000	0.000000	0.000000	-0.380030	0.999625	0.000000
0.571578	0.548895	0.781532	0.868850	0.165000	0.000000	0.000000	0.000000	-0.008138	0.998318	0.000000
0.579337	0.555571	0.770313	0.820500	0.110000	0.000000	0.000000	0.000000	0.108346	1.032011	0.000000
0.586984	0.560872	0.758943	0.871600	0.165000	0.000000	0.000000	0.000000	0.234497	1.103665	0.000000
0.594516	0.567254	0.747426	0.823250	0.110000	0.000000	0.000000	0.000000	0.115061	1.139547	0.000000
0.601932	0.569414	0.735763	0.774350	0.055000	0.000000	0.000000	0.000000	0.525622	1.298859	0.000000
0.609230	0.575893	0.723957	0.824900	0.110000	0.000000	0.000000	0.000000	0.081919	1.325102	0.000000
0.616410	0.577955	0.712010	0.776000	0.055000	0.000000	0.000000	0.000000	0.511828	1.480573	0.000000
0.623470	0.584631	0.699923	0.726550	-0.000000	0.000000	0.000000	0.000000	0.038390	1.494032	0.000000
0.630408	0.593172	0.687701	0.776550	0.055000	0.000000	0.000000	0.000000	-0.160297	1.447804	0.000000
0.637224	0.608389	0.675344	0.727100	-0.000000	0.000000	0.000000	0.000000	-0.840175	1.197194	0.000000
0.643915	0.618501	0.662856	0.777100	0.055000	0.000000	0.000000	0.000000	-0.342089	1.095837	0.000000
0.650480	0.627533	0.650238	0.727650	-0.000000	0.000000	0.000000	0.000000	-0.246650	1.022990	0.000000
0.656919	0.635780	0.637493	0.677650	-0.055000	0.000000	0.000000	0.000000	-0.180792	0.969809	0.000000
0.663230	0.642456	0.624625	0.727100	-0.000000	0.000000	0.000000	0.000000	-0.036519	0.959892	0.000000
0.669411	0.651291	0.611634	0.677100	-0.055000	0.000000	0.000000	0.000000	-0.265433	0.881168	0.000000
0.675462	0.656004	0.598525	0.626550	-0.110000	0.000000	0.000000	0.000000	0.133850	0.922296	0.000000
0.681381	0.657182	0.585298	0.675450	-0.055000	0.000000	0.000000	0.000000	0.474111	1.065739	0.000000
0.687168	0.660618	0.571958	0.624900	-0.110000	0.000000	0.000000	0.000000	0.235026	1.137575	0.000000
0.692820	0.665429	0.558506	0.673800	-0.055000	0.000000	0.000000	0.000000	0.084184	1.164199	0.000000
0.698338	0.670632	0.544945	0.623250	-0.110000	0.000000	0.000000	0.000000	0.031408	1.175007	0.000000
0.703719	0.680057	0.531278	0.572150	-0.165000	0.000000	0.000000	0.000000	-0.404358	1.054883	0.000000
0.708963	0.687714	0.517507	0.620500	-0.110000	0.000000	0.000000	0.000000	-0.241362	0.983537	0.000000
0.714069	0.694096	0.503635	0.569400	-0.165000	0.000000	0.000000	0.000000	-0.127557	0.946268	0.000000
0.719035	0.696648	0.489666	0.517750	-0.220000	0.000000	0.000000	0.000000	0.241404	1.019809	0.000000
0.723862	0.699299	0.475600	0.565550	-0.165000	0.000000	0.000000	0.000000	0.217569	1.086308	0.000000
0.728547	0.701262	0.461442	0.513900	-0.220000	0.000000	0.000000	0.000000	0.272179	1.169326	0.000000
0.733090	0.704797	0.447195	0.561700	-0.165000	0.000000	0.000000	0.000000	0.100897	1.201009	0.000000
0.737490	0.709116	0.432859	0.510050	-0.220000	0.000000	0.000000	0.000000	0.008065	1.204848	0.000000
0.741747	0.710982	0.418440	0.457850	-0.275000	0.000000	0.000000	0.000000	0.239125	1.278123	0.000000
0.745859	0.717658	0.403939	0.505100	-0.220000	0.000000	0.000000	0.000000	-0.256392	1.202616	0.000000
0.749825	0.726199	0.389359	0.452900	-0.275000	0.000000	0.000000	0.000000	-0.457465	1.066557	0.000000
0.753646	0.729242	0.374703	0.400150	-0.330000	0.000000	0.000000	0.000000	0.077696	1.091086	0.000000
0.757319	0.736802	0.359975	0.446850	-0.275000	0.000000	0.000000	0.000000	-0.388601	0.975532	0.000000
0.760845	0.744656	0.345176	0.394100	-0.330000	0.000000	0.000000	0.000000	-0.432817	0.846496	0.000000
0.764223	0.750448	0.330309	0.440800	-0.275000	0.000000	0.000000	0.000000	-0.241483	0.774740	0.000000
0.767451	0.755946	0.315379	0.388050	-0.330000	0.000000	0.000000	0.000000	-0.226929	0.707237	0.000000
0.770530	0.761444	0.300387	0.334750	-0.385000	0.000000	0.000000	0.000000	-0.241891	0.635124	0.000000
0.773459	0.764781	0.285336	0.380900	-0.330000	0.000000	0.000000	0.000000	-0.040928	0.623279	0.000000
0.776237	0.765960	0.270230	0.327600	-0.385000	0.000000	0.000000	0.000000	0.159978	0.671786	0.000000
0.778863	0.766450	0.255071	0.273750	-0.440000	0.000000	0.000000	0.000000	0.213567	0.736477	0.000000
0.781338	0.766941	0.239862	0.319350	-0.385000	0.000000	0.000000	0.000000	0.198383	0.796712	0.000000
0.783660	0.767236	0.224607	0.265500	-0.440000	0.000000	0.000000	0.000000	0.202786	0.858369	0.000000
0.785830	0.768119	0.209307	0.311100	-0.385000	0.000000	0.000000	0.000000	0.128603	0.897835	0.000000
0.787846	0.768905	0.193967	0.257250	-0.440000	0.000000	0.000000	0.000000	0.123101	0.935712	0.000000
0.789709	0.769985	0.178589	0.202850	-0.495000	0.000000	0.000000	0.000000	0.078289	0.960185	0.000000
0.791418	0.771457	0.163177	0.247900	-0.440000	0.000000	0.000000	0.000000	0.023624	0.968270	0.000000
0.792972	0.772439	0.147732	0.193500	-0.495000	0.000000	0.000000	0.000000	0.057282	0.986482	0.000000
0.794372	0.774108	0.132259	0.138550	-0.550000	0.000000	0.000000	0.000000	-0.026899	0.979425	0.000000
0.795617	0.775973	0.116760	0.183050	-0.495000	0.000000	0.000000	0.000000	-0.062021	0.961801	0.000000
0.796707	0.777937	0.101238	0.128100	-0.550000	0.000000	0.000000	0.000000	-0.087349	0.936535	0.000000
0.797642	0.780489	0.085696	0.172600	-0.495000	0.000000	0.000000	0.000000	-0.161786	0.888857	0.000000
0.798421	0.782649	0.070138	0.117650	-0.550000	0.000000	0.000000	0.000000	-0.138066	0.848226	0.000000
0.799045	0.786184	0.054566	0.062150	-0.605000	0.000000	0.000000	0.000000	-0.291076	0.761546	0.000000
0.799513	0.789325	0.038983	0.106100	-0.550000	0.000000	0.000000	0.000000	-0.267384	0.681840	0.000000
0.799825	0.792467	0.023393	0.050600	-0.605000	0.000000	0.000000	0.000000	-0.282970	0.597317	0.000000
0.799981	0.796001	0.007799	0.094550	-0.550000	0.000000	0.000000	0.000000	-0.337833	0.496166	0.000000
0.799981	0.798357	-0.007798	0.039050	-0.605000	0.000000	0.000000	0.000000	-0.235619	0.425562	0.000000
0.799825	0.799830	-0.023393	-0.017000	-0.660000	0.000000	0.000000	0.000000	-0.162858	0.376704	0.000000
0.799513	0.800419	-0.038983	0.026400	-0.605000	0.000000	0.000000	0.000000	-0.090093	0.349631	0.000000
0.799045	0.800517	-0.054565	-0.029650	-0.660000	0.000000	0.000000	0.000000	-0.056592	0.332580	0.000000
0.798421	0.800517	-0.070137	0.013750	-0.605000	0.000000	0.000000	0.000000	-0.062352	0.313769	0.000000
0.797642	0.800517	-0.085696	-0.042300	-0.660000	0.000000	0.000000	0.000000	-0.077918	0.290250	0.000000
0.796708	0.800517	-0.101237	-0.098900	-0.715000	0.000000	0.000000	0.000000	-0.093468	0.262019	0.000000
0.795618	0.800517	-0.116759	-0.056050	-0.660000	0.000000	0.000000	0.000000	-0.109000	0.229074	0.000000
0.794372	0.800517	-0.132258	-0.112650	-0.715000	0.000000	0.000000	0.000000	-0.124511	0.191414	0.000000
0.792972	0.800517	-0.147731	-0.069800	-0.660000	0.000000	0.000000	0.000000	-0.139997	0.149037	0.000000
0.791418	0.800517	-0.163176	-0.126400	-0.715000	0.000000	0.000000	0.000000	-0.155456	0.101946	0.000000
0.789709	0.800517	-0.178589	-0.183550	-0.770000	0.000000	0.000000	0.000000	-0.170885	0.050140	0.000000
0.787846	0.800517	-0.193966	-0.141250	-0.715000	0.000000	0.000000	0.000000	-0.186281	-0.006378	0.000000
0.785830	0.800517	-0.209307	-0.198400	-0.770000	0.000000	0.000000	0.000000	-0.201640	-0.067604	0.000000
0.783660	0.800419	-0.224606	-0.156100	-0.715000	0.000000	0.000000	0.000000	-0.207142	-0.130585	0.000000
0.781338	0.799928	-0.239861	-0.213250	-0.770000	0.000000	0.000000	0.000000	-0.183150	-0.186459	0.000000
0.778863	0.798750	-0.255070	-0.170950	-0.715000	0.000000	0.000000	0.000000	-0.129660	-0.226352	0.000000
0.776237	0.797572	-0.270229	-0.228100	-0.770000	0.000000	0.000000	0.000000	-0.144844	-0.270872	0.000000
0.773459	0.796197	-0.285335	-0.285800	-0.825000	0.000000	0.000000	0.000000	-0.140342	-0.314111	0.000000
0.770530	0.794136	-0.300386	-0.244050	-0.770000	0.000000	0.000000	0.000000	-0.086698	-0.341301	0.000000
0.767451	0.792565	-0.315378	-0.301750	-0.825000	0.000000	0.000000	0.000000	-0.150807	-0.387799	0.000000
0.764223	0.789816	-0.330309	-0.260000	-0.770000	0.000000	0.000000	0.000000	-0.047959	-0.403466	0.000000
0.760845	0.786773	-0.345175	-0.317700	-0.825000	0.000000	0.000000	0.000000	-0.033406	-0.414784	0.000000
0.757319	0.784515	-0.359974	-0.375950	-0.880000	0.000000	0.000000	0.000000	-0.126778	-0.454177	0.000000
0.753646	0.782355	-0.374703	-0.334750	-0.825000	0.000000	0.000000	0.000000	-0.151360	-0.501021	0.000000
0.749826	0.779409	-0.389358	-0.393000	-0.880000	0.000000	0.000000	0.000000	-0.087512	-0.528754	0.000000
0.745859	0.776759	-0.403938	-0.351800	-0.825000	0.000000	0.000000	0.000000	-0.131583	-0.569774	0.000000
0.741747	0.773912	-0.418439	-0.410050	-0.880000	0.000000	0.000000	0.000000	-0.126489	-0.609328	0.000000
0.737491	0.770868	-0.432859	-0.368850	-0.825000	0.000000	0.000000	0.000000	-0.121314	-0.647391	0.000000
0.733090	0.765861	-0.447194	-0.427100	-0.880000	0.000000	0.000000	0.000000	0.060658	-0.630833	0.000000
0.728547	0.761247	-0.461442	-0.485900	-0.935000	0.000000	0.000000	0.000000	0.007096	-0.630339	0.000000
0.723862	0.754179	-0.475600	-0.445250	-0.880000	0.000000	0.000000	0.000000	0.238330	-0.560356	0.000000
0.719035	0.746226	-0.489665	-0.504050	-0.935000	0.000000	0.000000	0.000000	0.312576	-0.467942	0.000000
0.714069	0.740532	-0.503635	-0.463400	-0.880000	0.000000	0.000000	0.000000	0.072756	-0.447439	0.000000
0.708963	0.735525	-0.517506	-0.522200	-0.935000	0.000000	0.000000	0.000000	-0.009887	-0.451733	0.000000
0.703719	0.729733	-0.531277	-0.481550	-0.880000	0.000000	0.000000	0.000000	0.054831	-0.436585	0.000000
0.698338	0.725119	-0.544944	-0.540350	-0.935000	0.000000	0.000000	0.000000	-0.076698	-0.460933	0.000000
0.692820	0.719130	-0.558505	-0.499700	-0.880000	0.000000	0.000000	0.000000	0.047133	-0.448109	0.000000
0.687168	0.715007	-0.571957	-0.558500	-0.935000	0.000000	0.000000	0.000000	-0.152906	-0.495373	0.000000
0.681382	0.709902	-0.585298	-0.617850	-0.990000	0.000000	0.000000	0.000000	-0.068128	-0.517237	0.000000
0.675462	0.705091	-0.598524	-0.577750	-0.935000	0.000000	0.000000	0.000000	-0.110864	-0.551978	0.000000
0.669412	0.701851	-0.611634	-0.637100	-0.990000	0.000000	0.000000	0.000000	-0.281112	-0.637933	0.000000
0.663230	0.698513	-0.624624	-0.597000	-0.935000	0.000000	0.000000	0.000000	-0.284345	-0.725001	0.000000
0.656920	0.694881	-0.637493	-0.656350	-0.990000	0.000000	0.000000	0.000000	-0.267822	-0.807245	0.000000
0.650481	0.689285	-0.650237	-0.616250	-0.935000	0.000000	0.000000	0.000000	-0.084279	-0.834469	0.000000
0.643915	0.683395	-0.662855	-0.675600	-0.990000	0.000000	0.000000	0.000000	-0.067508	-0.856696	0.000000
0.637224	0.676326	-0.675343	-0.635500	-0.935000	0.000000	0.000000	0.000000	0.037748	-0.847326	0.000000
0.630409	0.665036	-0.687700	-0.694850	-0.990000	0.000000	0.000000	0.000000	0.447477	-0.714815	0.000000
0.623471	0.655906	-0.699923	-0.654750	-0.935000	0.000000	0.000000	0.000000	0.219203	-0.650676	0.000000
0.616411	0.643536	-0.712009	-0.714100	-0.990000	0.000000	0.000000	0.000000	0.531025	-0.492725	0.000000
0.609231	0.632049	-0.723957	-0.674000	-0.935000	0.000000	0.000000	0.000000	0.430650	-0.364670	0.000000
0.601932	0.625079	-0.735763	-0.733350	-0.990000	0.000000	0.000000	0.000000	-0.032831	-0.375677	0.000000
0.594516	0.620955	-0.747426	-0.793250	-1.045000	0.000000	0.000000	0.000000	-0.329272	-0.475781	0.000000
0.586984	0.617617	-0.758943	-0.753700	-0.990000	0.000000	0.000000	0.000000	-0.419402	-0.603133	0.000000
0.579338	0.615359	-0.770312	-0.813600	-1.045000	0.000000	0.000000	0.000000	-0.538838	-0.766585	0.000000
0.571578	0.612512	-0.781531	-0.774050	-0.990000	0.000000	0.000000	0.000000	-0.491227	-0.916000	0.000000
0.563708	0.607800	-0.792598	-0.833950	-1.045000	0.000000	0.000000	0.000000	-0.315838	-1.012956	0.000000
0.555727	0.599062	-0.803510	-0.794400	-0.990000	0.000000	0.000000	0.000000	0.075689	-0.992417	0.000000
0.547638	0.590129	-0.814265	-0.854300	-1.045000	0.000000	0.000000	0.000000	0.084490	-0.969194	0.000000
0.539442	0.575599	-0.824862	-0.814750	-0.990000	0.000000	0.000000	0.000000	0.633409	-0.780979	0.000000
0.531141	0.563720	-0.835298	-0.874650	-1.045000	0.000000	0.000000	0.000000	0.357821	-0.675262	0.000000
0.522737	0.551840	-0.845571	-0.835100	-0.990000	0.000000	0.000000	0.000000	0.347466	-0.572477	0.000000
0.514230	0.539372	-0.855680	-0.895000	-1.045000	0.000000	0.000000	0.000000	0.396180	-0.454880	0.000000
0.505624	0.533482	-0.865621	-0.855450	-0.990000	0.000000	0.000000	0.000000	-0.271616	-0.537758	0.000000
0.496918	0.527689	-0.875394	-0.915350	-1.045000	0.000000	0.000000	0.000000	-0.291290	-0.626684	0.000000
0.488116	0.523861	-0.884996	-0.875800	-0.990000	0.000000	0.000000	0.000000	-0.497327	-0.777669	0.000000
0.479219	0.519246	-0.894425	-0.935700	-1.045000	0.000000	0.000000	0.000000	-0.428304	-0.908161	0.000000
0.470228	0.511294	-0.903680	-0.896150	-0.990000	0.000000	0.000000	0.000000	-0.103852	-0.941370	0.000000
0.461146	0.500200	-0.912759	-0.956050	-1.045000	0.000000	0.000000	0.000000	0.201140	-0.882981	0.000000
0.451974	0.490481	-0.921660	-0.916500	-0.990000	0.000000	0.000000	0.000000	0.054705	-0.868495	0.000000
0.442713	0.479682	-0.930382	-0.976400	-1.045000	0.000000	0.000000	0.000000	0.153886	-0.824177	0.000000
0.433367	0.465447	-0.938922	-0.936850	-0.990000	0.000000	0.000000	0.000000	0.488867	-0.679121	0.000000
0.423936	0.456905	-0.947279	-0.996750	-1.045000	0.000000	0.000000	0.000000	-0.088995	-0.707468	0.000000
0.414422	0.450033	-0.955451	-0.957200	-0.990000	0.000000	0.000000	0.000000	-0.264157	-0.788496	0.000000
0.404827	0.441492	-0.963437	-1.017100	-1.045000	0.000000	0.000000	0.000000	-0.105339	-0.821930	0.000000
0.395154	0.434522	-0.971235	-0.977550	-0.990000	0.000000	0.000000	0.000000	-0.270311	-0.904992	0.000000
0.385403	0.426177	-0.978844	-0.937450	-0.935000	0.000000	0.000000	0.000000	-0.140570	-0.949202	0.000000
0.375578	0.413708	-0.986262	-0.996800	-0.990000	0.000000	0.000000	0.000000	0.264251	-0.871833	0.000000
0.365679	0.399375	-0.993487	-1.056700	-1.045000	0.000000	0.000000	0.000000	0.443461	-0.740479	0.000000
0.355708	0.388379	-1.000519	-1.017150	-0.990000	0.000000	0.000000	0.000000	0.102538	-0.711352	0.000000
0.345669	0.379544	-1.007356	-0.977050	-0.935000	0.000000	0.000000	0.000000	-0.120381	-0.749160	0.000000
0.335562	0.370806	-1.013997	-1.036400	-0.990000	0.000000	0.000000	0.000000	-0.136938	-0.792003	0.000000
0.325390	0.364523	-1.020440	-1.096300	-1.045000	0.000000	0.000000	0.000000	-0.388916	-0.910635	0.000000
0.315154	0.357356	-1.026684	-1.056750	-0.990000	0.000000	0.000000	0.000000	-0.306903	-1.004816	0.000000
0.304857	0.345477	-1.032728	-1.016650	-0.935000	0.000000	0.000000	0.000000	0.158192	-0.959389	0.000000
0.294500	0.335070	-1.038570	-1.076000	-0.990000	0.000000	0.000000	0.000000	0.004987	-0.959922	0.000000
0.284086	0.319363	-1.044210	-1.035900	-0.935000	0.000000	0.000000	0.000000	0.529389	-0.802869	0.000000
0.273616	0.307287	-1.049647	-1.095250	-0.990000	0.000000	0.000000	0.000000	0.160604	-0.756371	0.000000
0.263094	0.297862	-1.054878	-1.055150	-0.935000	0.000000	0.000000	0.000000	-0.109802	-0.791050	0.000000
0.252520	0.287947	-1.059905	-1.114500	-0.990000	0.000000	0.000000	0.000000	-0.065843	-0.812574	0.000000
0.241896	0.280485	-1.064724	-1.074400	-0.935000	0.000000	0.000000	0.000000	-0.316203	-0.909365	0.000000
0.231226	0.271846	-1.069336	-1.133750	-0.990000	0.000000	0.000000	0.000000	-0.203109	-0.972329	0.000000
0.220510	0.259181	-1.073739	-1.093650	-0.935000	0.000000	0.000000	0.000000	0.194899	-0.915792	0.000000
0.209752	0.248480	-1.077934	-1.153000	-0.990000	0.000000	0.000000	0.000000	-0.005749	-0.919453	0.000000
0.198952	0.232969	-1.081918	-1.112900	-0.935000	0.000000	0.000000	0.000000	0.471218	-0.779789	0.000000
0.188114	0.219911	-1.085691	-1.172250	-0.990000	0.000000	0.000000	0.000000	0.221903	-0.714808	0.000000
0.177239	0.212058	-1.089252	-1.132150	-0.935000	0.000000	0.000000	0.000000	-0.302091	-0.807176	0.000000
0.166330	0.204793	-1.092601	-1.091500	-0.880000	0.000000	0.000000	0.000000	-0.364451	-0.918435	0.000000
0.155388	0.194092	-1.095737	-1.150300	-0.935000	0.000000	0.000000	0.000000	-0.024082	-0.927594	0.000000
0.144416	0.184667	-1.098660	-1.109650	-0.880000	0.000000	0.000000	0.000000	-0.154739	-0.976029	0.000000
0.133415	0.171020	-1.101368	-1.168450	-0.935000	0.000000	0.000000	0.000000	0.264597	-0.898530	0.000000
0.122389	0.159534	-1.103862	-1.127800	-0.880000	0.000000	0.000000	0.000000	0.046012	-0.886583	0.000000
0.111339	0.148538	-1.106140	-1.186600	-0.935000	0.000000	0.000000	0.000000	-0.005461	-0.890082	0.000000
0.100267	0.137150	-1.108203	-1.145950	-0.880000	0.000000	0.000000	0.000000	0.031638	-0.882434	0.000000
0.089175	0.129100	-1.110049	-1.204750	-0.935000	0.000000	0.000000	0.000000	-0.304111	-0.975664	0.000000
0.078067	0.116730	-1.111680	-1.164100	-0.880000	0.000000	0.000000	0.000000	0.126120	-0.939761	0.000000
0.066943	0.106127	-1.113093	-1.122900	-0.825000	0.000000	0.000000	0.000000	-0.052117	-0.957356	0.000000
0.055805	0.091204	-1.114290	-1.181150	-0.880000	0.000000	0.000000	0.000000	0.378547	-0.845561	0.000000
0.044658	0.079325	-1.115269	-1.139950	-0.825000	0.000000	0.000000	0.000000	0.073117	-0.825360	0.000000
0.033501	0.068428	-1.116031	-1.198200	-0.880000	0.000000	0.000000	0.000000	-0.025928	-0.834884	0.000000
0.022338	0.057825	-1.116575	-1.157000	-0.825000	0.000000	0.000000	0.000000	-0.056034	-0.853469	0.000000
0.011170	0.050462	-1.116902	-1.215250	-0.880000	0.000000	0.000000	0.000000	-0.380446	-0.969567	0.000000
0.000000	0.039172	-1.117011	-1.174050	-0.825000	0.000000	0.000000	0.000000	0.012035	-0.967915	0.000000
-0.011169	0.028962	-1.116902	-1.132300	-0.770000	0.000000	0.000000	0.000000	-0.095957	-0.998709	0.000000
-0.022337	0.014432	-1.116575	-1.190000	-0.825000	0.000000	0.000000	0.000000	0.336230	-0.899678	0.000000
-0.033500	0.002356	-1.116031	-1.148250	-0.770000	0.000000	0.000000	0.000000	0.091228	-0.874102	0.000000
-0.044657	-0.009327	-1.115269	-1.205950	-0.825000	0.000000	0.000000	0.000000	0.052612	-0.860085	0.000000
-0.055805	-0.020813	-1.114290	-1.164200	-0.770000	0.000000	0.000000	0.000000	0.033847	-0.851681	0.000000
-0.066942	-0.028667	-1.113093	-1.121900	-0.715000	0.000000	0.000000	0.000000	-0.328311	-0.952088	0.000000
-0.078066	-0.037503	-1.111680	-1.179050	-0.770000	0.000000	0.000000	0.000000	-0.228832	-1.022766	0.000000
-0.089175	-0.047615	-1.110049	-1.136750	-0.715000	0.000000	0.000000	0.000000	-0.099683	-1.054748	0.000000
-0.100266	-0.062243	-1.108203	-1.193900	-0.770000	0.000000	0.000000	0.000000	0.353660	-0.950552	0.000000
-0.111338	-0.074711	-1.106140	-1.151600	-0.715000	0.000000	0.000000	0.000000	0.139630	-0.910494	0.000000
-0.122388	-0.090615	-1.103862	-1.208750	-0.770000	0.000000	0.000000	0.000000	0.485412	-0.766459	0.000000
-0.133415	-0.099451	-1.101368	-1.166450	-0.715000	0.000000	0.000000	0.000000	-0.219060	-0.833875	0.000000
-0.144415	-0.110447	-1.098660	-1.123600	-0.660000	0.000000	0.000000	0.000000	-0.000475	-0.835716	0.000000
-0.155387	-0.119577	-1.095737	-1.180200	-0.715000	0.000000	0.000000	0.000000	-0.184191	-0.892764	0.000000
-0.166329	-0.132241	-1.092601	-1.137350	-0.660000	0.000000	0.000000	0.000000	0.172267	-0.842788	0.000000
-0.177239	-0.141764	-1.089252	-1.193950	-0.715000	0.000000	0.000000	0.000000	-0.138649	-0.886156	0.000000
-0.188113	-0.155411	-1.085691	-1.151100	-0.660000	0.000000	0.000000	0.000000	0.277140	-0.804650	0.000000
-0.198952	-0.165228	-1.081918	-1.107700	-0.605000	0.000000	0.000000	0.000000	-0.102074	-0.836958	0.000000
-0.209751	-0.172886	-1.077934	-1.163750	-0.660000	0.000000	0.000000	0.000000	-0.314180	-0.933055	0.000000
-0.220510	-0.181721	-1.073740	-1.120350	-0.605000	0.000000	0.000000	0.000000	-0.192281	-0.992679	0.000000
-0.231225	-0.189477	-1.069336	-1.176400	-0.660000	0.000000	0.000000	0.000000	-0.295975	-1.083559	0.000000
-0.241896	-0.203320	-1.064724	-1.133000	-0.605000	0.000000	0.000000	0.000000	0.317217	-0.990323	0.000000
-0.252519	-0.215003	-1.059905	-1.089050	-0.550000	0.000000	0.000000	0.000000	0.105948	-0.960414	0.000000
-0.263093	-0.231594	-1.054879	-1.144550	-0.605000	0.000000	0.000000	0.000000	0.601745	-0.781466	0.000000
-0.273616	-0.244062	-1.049647	-1.100600	-0.550000	0.000000	0.000000	0.000000	0.194540	-0.724582	0.000000
-0.284085	-0.255451	-1.044210	-1.156100	-0.605000	0.000000	0.000000	0.000000	0.091882	-0.698449	0.000000
-0.294499	-0.262127	-1.038570	-1.112150	-0.550000	0.000000	0.000000	0.000000	-0.373819	-0.812213	0.000000
-0.304856	-0.271453	-1.032728	-1.067650	-0.495000	0.000000	0.000000	0.000000	-0.103006	-0.844785	0.000000
-0.315153	-0.279798	-1.026684	-1.122600	-0.550000	0.000000	0.000000	0.000000	-0.195237	-0.905124	0.000000
-0.325389	-0.291383	-1.020440	-1.078100	-0.495000	0.000000	0.000000	0.000000	0.134883	-0.866359	0.000000
-0.335561	-0.300513	-1.013997	-1.033050	-0.440000	0.000000	0.000000	0.000000	-0.104210	-0.899375	0.000000
-0.345668	-0.310821	-1.007357	-1.087450	-0.495000	0.000000	0.000000	0.000000	0.020142	-0.895074	0.000000
-0.355708	-0.324075	-1.000520	-1.042400	-0.440000	0.000000	0.000000	0.000000	0.321405	-0.800235	0.000000
-0.365678	-0.331634	-0.993488	-1.096800	-0.495000	0.000000	0.000000	0.000000	-0.241074	-0.874259	0.000000
-0.375577	-0.338605	-0.986262	-1.051750	-0.440000	0.000000	0.000000	0.000000	-0.292850	-0.963963	0.000000
-0.385403	-0.348913	-0.978844	-1.006150	-0.385000	0.000000	0.000000	0.000000	0.048266	-0.951307	0.000000
-0.395153	-0.359025	-0.971235	-1.060000	-0.440000	0.000000	0.000000	0.000000	0.036145	-0.942271	0.000000
-0.404827	-0.373457	-0.963437	-1.014400	-0.385000	0.000000	0.000000	0.000000	0.475817	-0.801094	0.000000
-0.414421	-0.384649	-0.955451	-1.068250	-0.440000	0.000000	0.000000	0.000000	0.159733	-0.754663	0.000000
-0.423935	-0.399277	-0.947279	-1.022650	-0.385000	0.000000	0.000000	0.000000	0.511423	-0.602469	0.000000
-0.433366	-0.406836	-0.938922	-0.976499	-0.330000	0.000000	0.000000	0.000000	-0.187170	-0.659946	0.000000
-0.442713	-0.413512	-0.930382	-1.029799	-0.385000	0.000000	0.000000	0.000000	-0.267079	-0.741530	0.000000
-0.451973	-0.418225	-0.921661	-0.983649	-0.330000	0.000000	0.000000	0.000000	-0.454798	-0.879657	0.000000
-0.461146	-0.426373	-0.912760	-1.036949	-0.385000	0.000000	0.000000	0.000000	-0.102375	-0.912108	0.000000
-0.470228	-0.434816	-0.903681	-0.990799	-0.330000	0.000000	0.000000	0.000000	-0.063932	-0.933058	0.000000
-0.479219	-0.447579	-0.894426	-0.944099	-0.275000	0.000000	0.000000	0.000000	0.377204	-0.821479	0.000000
-0.488116	-0.461225	-0.884996	-0.996849	-0.330000	0.000000	0.000000	0.000000	0.474904	-0.680352	0.000000
-0.496918	-0.472221	-0.875394	-0.950149	-0.275000	0.000000	0.000000	0.000000	0.219348	-0.615783	0.000000
-0.505623	-0.480860	-0.865622	-0.902899	-0.220000	0.000000	0.000000	0.000000	-0.006584	-0.618996	0.000000
-0.514230	-0.487634	-0.855680	-0.955099	-0.275000	0.000000	0.000000	0.000000	-0.183259	-0.675303	0.000000
-0.522736	-0.491659	-0.845572	-0.907849	-0.220000	0.000000	0.000000	0.000000	-0.448123	-0.811294	0.000000
-0.531141	-0.497844	-0.835299	-0.860049	-0.165000	0.000000	0.000000	0.000000	-0.221948	-0.879543	0.000000
-0.539442	-0.504226	-0.824863	-0.911699	-0.220000	0.000000	0.000000	0.000000	-0.191958	-0.938892	0.000000
-0.547637	-0.516203	-0.814266	-0.863899	-0.165000	0.000000	0.000000	0.000000	0.378154	-0.827017	0.000000
-0.555726	-0.526020	-0.803511	-0.915549	-0.220000	0.000000	0.000000	0.000000	0.172846	-0.776649	0.000000
-0.563707	-0.539078	-0.792598	-0.867749	-0.165000	0.000000	0.000000	0.000000	0.507657	-0.625583	0.000000
-0.571578	-0.549190	-0.781532	-0.819399	-0.110000	0.000000	0.000000	0.000000	0.224122	-0.559466	0.000000
-0.579337	-0.557436	-0.770313	-0.870499	-0.165000	0.000000	0.000000	0.000000	0.048733	-0.545941	0.000000
-0.586984	-0.563621	-0.758944	-0.822149	-0.110000	0.000000	0.000000	0.000000	-0.146140	-0.590951	0.000000
-0.594516	-0.566665	-0.747426	-0.773249	-0.055000	0.000000	0.000000	0.000000	-0.448855	-0.727000	0.000000
-0.601932	-0.569905	-0.735764	-0.823799	-0.110000	0.000000	0.000000	0.000000	-0.417630	-0.853890	0.000000
-0.609230	-0.575599	-0.723957	-0.774899	-0.055000	0.000000	0.000000	0.000000	-0.160459	-0.903710	0.000000
-0.616410	-0.582078	-0.712010	-0.825449	-0.110000	0.000000	0.000000	0.000000	-0.070042	-0.926439	0.000000
-0.623470	-0.591307	-0.699924	-0.776549	-0.055000	0.000000	0.000000	0.000000	0.216865	-0.862987	0.000000
-0.630408	-0.604560	-0.687701	-0.727099	0.000000	0.000000	0.000000	0.000000	0.631536	-0.674819	0.000000
-0.637224	-0.614280	-0.675344	-0.777099	-0.055000	0.000000	0.000000	0.000000	0.290397	-0.588847	0.000000
-0.643915	-0.627631	-0.662856	-0.727649	0.000000	0.000000	0.000000	0.000000	0.666066	-0.389842	0.000000
-0.650480	-0.635093	-0.650238	-0.677649	0.055000	0.000000	0.000000	0.000000	0.089571	-0.363740	0.000000
-0.656919	-0.639903	-0.637494	-0.727099	0.000000	0.000000	0.000000	0.000000	-0.162820	-0.413436	0.000000
-0.663230	-0.641179	-0.624625	-0.677099	0.055000	0.000000	0.000000	0.000000	-0.503442	-0.565572	0.000000
-0.669411	-0.642848	-0.611634	-0.726549	0.000000	0.000000	0.000000	0.000000	-0.451243	-0.702273	0.000000
-0.675462	-0.644910	-0.598525	-0.676549	0.055000	0.000000	0.000000	0.000000	-0.398922	-0.823477	0.000000
-0.681381	-0.648150	-0.585298	-0.625999	0.110000	0.000000	0.000000	0.000000	-0.267944	-0.905522	0.000000
-0.687168	-0.654826	-0.571958	-0.674899	0.055000	0.000000	0.000000	0.000000	0.088951	-0.880453	0.000000
-0.692820	-0.665723	-0.558506	-0.624349	0.110000	0.000000	0.000000	0.000000	0.524499	-0.724459	0.000000
-0.698338	-0.675835	-0.544945	-0.573249	0.165000	0.000000	0.000000	0.000000	0.459466	-0.587744	0.000000
-0.703719	-0.684867	-0.531278	-0.621599	0.110000	0.000000	0.000000	0.000000	0.365088	-0.479160	0.000000
-0.708963	-0.694881	-0.517507	-0.570499	0.165000	0.000000	0.000000	0.000000	0.476982	-0.336770	0.000000
-0.714069	-0.701655	-0.503635	-0.618849	0.110000	0.000000	0.000000	0.000000	0.166826	-0.287343	0.000000
-0.719035	-0.707055	-0.489666	-0.567749	0.165000	0.000000	0.000000	0.000000	0.043303	-0.274951	0.000000
-0.723862	-0.710491	-0.475600	-0.516099	0.220000	0.000000	0.000000	0.000000	-0.139029	-0.317328	0.000000
-0.728547	-0.711669	-0.461442	-0.563899	0.165000	0.000000	0.000000	0.000000	-0.350719	-0.423388	0.000000
-0.733090	-0.713338	-0.447195	-0.512249	0.220000	0.000000	0.000000	0.000000	-0.287429	-0.510604	0.000000
-0.737490	-0.715203	-0.432859	-0.460049	0.275000	0.000000	0.000000	0.000000	-0.253502	-0.587769	0.000000
-0.741747	-0.716970	-0.418440	-0.507299	0.220000	0.000000	0.000000	0.000000	-0.248942	-0.663690	0.000000
-0.745859	-0.719032	-0.403939	-0.455099	0.275000	0.000000	0.000000	0.000000	-0.205029	-0.726541	0.000000
-0.749825	-0.721486	-0.389359	-0.502349	0.220000	0.000000	0.000000	0.000000	-0.151219	-0.773323	0.000000
-0.753646	-0.726297	-0.374703	-0.450149	0.275000	0.000000	0.000000	0.000000	0.099019	-0.744985	0.000000
-0.757319	-0.731206	-0.359975	-0.397399	0.330000	0.000000	0.000000	0.000000	0.123529	-0.709232	0.000000
-0.760845	-0.737783	-0.345176	-0.444099	0.275000	0.000000	0.000000	0.000000	0.305190	-0.618828	0.000000
-0.764223	-0.748288	-0.330309	-0.391349	0.330000	0.000000	0.000000	0.000000	0.712722	-0.405808	0.000000
-0.767451	-0.755651	-0.315379	-0.338049	0.385000	0.000000	0.000000	0.000000	0.413461	-0.282360	0.000000
-0.770530	-0.762033	-0.300387	-0.384199	0.330000	0.000000	0.000000	0.000000	0.330248	-0.183710	0.000000
-0.773459	-0.764880	-0.285336	-0.330899	0.385000	0.000000	0.000000	0.000000	-0.008159	-0.186587	0.000000
-0.776237	-0.767432	-0.270230	-0.377049	0.330000	0.000000	0.000000	0.000000	-0.022533	-0.193787	0.000000
-0.778863	-0.768905	-0.255071	-0.323749	0.385000	0.000000	0.000000	0.000000	-0.115392	-0.228903	0.000000
-0.781338	-0.770377	-0.239862	-0.269899	0.440000	0.000000	0.000000	0.000000	-0.100208	-0.259513	0.000000
-0.783660	-0.772537	-0.224607	-0.315499	0.385000	0.000000	0.000000	0.000000	-0.016254	-0.264945	0.000000
-0.785830	-0.774501	-0.209307	-0.261649	0.440000	0.000000	0.000000	0.000000	-0.020611	-0.271695	0.000000
-0.787846	-0.777544	-0.193967	-0.207249	0.495000	0.000000	0.000000	0.000000	0.102701	-0.241400	0.000000
-0.789709	-0.780195	-0.178589	-0.252299	0.440000	0.000000	0.000000	0.000000	0.078790	-0.218238	0.000000
-0.791418	-0.783238	-0.163177	-0.197899	0.495000	0.000000	0.000000	0.000000	0.133456	-0.178611	0.000000
-0.792972	-0.784907	-0.147732	-0.242949	0.440000	0.000000	0.000000	0.000000	0.011440	-0.175582	0.000000
-0.794372	-0.786282	-0.132259	-0.188549	0.495000	0.000000	0.000000	0.000000	-0.002553	-0.176752	0.000000
-0.795617	-0.786773	-0.116760	-0.133599	0.550000	0.000000	0.000000	0.000000	-0.075424	-0.199822	0.000000
-0.796707	-0.787165	-0.101238	-0.178099	0.495000	0.000000	0.000000	0.000000	-0.069731	-0.221218	0.000000
-0.797642	-0.787558	-0.085696	-0.123149	0.550000	0.000000	0.000000	0.000000	-0.054199	-0.237982	0.000000
-0.798421	-0.788049	-0.070138	-0.067649	0.605000	0.000000	0.000000	0.000000	-0.028831	-0.247150	0.000000
-0.799045	-0.788442	-0.054566	-0.111599	0.550000	0.000000	0.000000	0.000000	-0.023083	-0.254605	0.000000
-0.799513	-0.789129	-0.038984	-0.056099	0.605000	0.000000	0.000000	0.000000	0.021947	-0.248540	0.000000
-0.799825	-0.789914	-0.023393	-0.100049	0.550000	0.000000	0.000000	0.000000	0.047351	-0.234831	0.000000
-0.799981	-0.790700	-0.007799	-0.044549	0.605000	0.000000	0.000000	0.000000	0.062944	-0.216411	0.000000
-0.799981	-0.791583	0.007798	-0.088499	0.550000	0.000000	0.000000	0.000000	0.088357	-0.190324	0.000000
-0.799825	-0.792074	0.023392	-0.032999	0.605000	0.000000	0.000000	0.000000	0.064683	-0.171307	0.000000
-0.799513	-0.792467	0.038983	0.023051	0.660000	0.000000	0.000000	0.000000	0.070458	-0.150522	0.000000
-0.799045	-0.792761	0.054565	-0.020349	0.605000	0.000000	0.000000	0.000000	0.076227	-0.127968	0.000000
-0.798421	-0.793056	0.070137	0.035701	0.660000	0.000000	0.000000	0.000000	0.091805	-0.100695	0.000000
-0.797642	-0.793154	0.085696	0.092301	0.715000	0.000000	0.000000	0.000000	0.087735	-0.074599	0.000000
-0.796708	-0.793154	0.101237	0.049451	0.660000	0.000000	0.000000	0.000000	0.093468	-0.046736	0.000000
-0.795618	-0.793154	0.116759	0.106051	0.715000	0.000000	0.000000	0.000000	0.109000	-0.014159	0.000000
-0.794372	-0.793154	0.132258	0.063201	0.660000	0.000000	0.000000	0.000000	0.124511	0.023133	0.000000
-0.792972	-0.793154	0.147731	0.119801	0.715000	0.000000	0.000000	0.000000	0.139997	0.065141	0.000000
-0.791418	-0.793154	0.163176	0.076951	0.660000	0.000000	0.000000	0.000000	0.155456	0.111865	0.000000
-0.789709	-0.793154	0.178589	0.133551	0.715000	0.000000	0.000000	0.000000	0.170885	0.163303	0.000000
-0.787846	-0.793154	0.193966	0.190701	0.770000	0.000000	0.000000	0.000000	0.186281	0.219452	0.000000
-0.785830	-0.793154	0.209306	0.148401	0.715000	0.000000	0.000000	0.000000	0.201640	0.280310	0.000000
-0.783660	-0.793154	0.224606	0.205551	0.770000	0.000000	0.000000	0.000000	0.216960	0.345873	0.000000
-0.781338	-0.793154	0.239861	0.163251	0.715000	0.000000	0.000000	0.000000	0.232237	0.416135	0.000000
-0.778863	-0.793154	0.255070	0.220401	0.770000	0.000000	0.000000	0.000000	0.247470	0.491090	0.000000
-0.776237	-0.793154	0.270229	0.278101	0.825000	0.000000	0.000000	0.000000	0.262654	0.570732	0.000000
-0.773459	-0.792958	0.285335	0.236351	0.770000	0.000000	0.000000	0.000000	0.258152	0.649153	0.000000
-0.770530	-0.792663	0.300386	0.294051	0.825000	0.000000	0.000000	0.000000	0.263413	0.729283	0.000000
-0.767451	-0.791387	0.315378	0.252301	0.770000	0.000000	0.000000	0.000000	0.180260	0.784558	0.000000
-0.764223	-0.789816	0.330309	0.310001	0.825000	0.000000	0.000000	0.000000	0.165769	0.835568	0.000000
-0.760845	-0.787460	0.345175	0.268251	0.770000	0.000000	0.000000	0.000000	0.102128	0.867537	0.000000
-0.757320	-0.783827	0.359974	0.325951	0.825000	0.000000	0.000000	0.000000	-0.010667	0.865663	0.000000
-0.753646	-0.781373	0.374703	0.384201	0.880000	0.000000	0.000000	0.000000	0.121907	0.903621	0.000000
-0.749826	-0.777741	0.389358	0.343001	0.825000	0.000000	0.000000	0.000000	0.018790	0.910654	0.000000
-0.745859	-0.774893	0.403938	0.401251	0.880000	0.000000	0.000000	0.000000	0.111948	0.945690	0.000000
-0.741747	-0.769985	0.418439	0.360051	0.825000	0.000000	0.000000	0.000000	-0.079679	0.923198	0.000000
-0.737491	-0.765861	0.432859	0.418301	0.880000	0.000000	0.000000	0.000000	0.013322	0.928613	0.000000
-0.733090	-0.760265	0.447194	0.477101	0.935000	0.000000	0.000000	0.000000	-0.119563	0.894103	0.000000
-0.728547	-0.756338	0.461442	0.436451	0.880000	0.000000	0.000000	0.000000	0.061626	0.913981	0.000000
-0.723862	-0.752215	0.475600	0.495251	0.935000	0.000000	0.000000	0.000000	0.056194	0.932256	0.000000
-0.719035	-0.747208	0.489665	0.454601	0.880000	0.000000	0.000000	0.000000	-0.018051	0.928250	0.000000
-0.714069	-0.743183	0.503635	0.513401	0.935000	0.000000	0.000000	0.000000	0.094141	0.957948	0.000000
-0.708963	-0.737882	0.517506	0.472751	0.880000	0.000000	0.000000	0.000000	-0.019565	0.953524	0.000000
-0.703719	-0.734053	0.531277	0.531551	0.935000	0.000000	0.000000	0.000000	0.141518	0.997496	0.000000
-0.698338	-0.728653	0.544944	0.490901	0.880000	0.000000	0.000000	0.000000	-0.001842	0.998460	0.000000
-0.692820	-0.724922	0.558505	0.549701	0.935000	0.000000	0.000000	0.000000	0.178669	1.053666	0.000000
-0.687168	-0.721486	0.571957	0.509051	0.880000	0.000000	0.000000	0.000000	0.221628	1.121870	0.000000
-0.681382	-0.717265	0.585297	0.567851	0.935000	0.000000	0.000000	0.000000	0.156485	1.170610	0.000000
-0.675463	-0.713534	0.598524	0.627201	0.990000	0.000000	0.000000	0.000000	0.218856	1.238170	0.000000
-0.669412	-0.709411	0.611634	0.587101	0.935000	0.000000	0.000000	0.000000	0.192755	1.297996	0.000000
-0.663230	-0.702637	0.624624	0.646451	0.990000	0.000000	0.000000	0.000000	-0.059267	1.282187	0.000000
-0.656920	-0.693507	0.637493	0.606351	0.935000	0.000000	0.000000	0.000000	-0.281957	1.199429	0.000000
-0.650481	-0.685064	0.650237	0.665701	0.990000	0.000000	0.000000	0.000000	-0.200428	1.141030	0.000000
-0.643915	-0.673381	0.662855	0.625601	0.935000	0.000000	0.000000	0.000000	-0.511723	0.988986	0.000000
-0.637224	-0.665036	0.675343	0.684951	0.990000	0.000000	0.000000	0.000000	-0.165376	0.940764	0.000000
-0.630409	-0.658065	0.687700	0.644851	0.935000	0.000000	0.000000	0.000000	-0.015508	0.937495	0.000000
-0.623471	-0.650801	0.699923	0.704201	0.990000	0.000000	0.000000	0.000000	-0.032671	0.929060	0.000000
-0.616411	-0.646481	0.712009	0.664101	0.935000	0.000000	0.000000	0.000000	0.274008	1.012766	0.000000
-0.609231	-0.642358	0.723957	0.723451	0.990000	0.000000	0.000000	0.000000	0.305660	1.106120	0.000000
-0.601932	-0.639707	0.735763	0.783351	1.045000	0.000000	0.000000	0.000000	0.464800	1.247449	0.000000
-0.594516	-0.636369	0.747426	0.743801	0.990000	0.000000	0.000000	0.000000	0.407812	1.371885	0.000000
-0.586984	-0.630773	0.758943	0.803701	1.045000	0.000000	0.000000	0.000000	0.193600	1.432155	0.000000
-0.579338	-0.625079	0.770312	0.764151	0.990000	0.000000	0.000000	0.000000	0.195226	1.493010	0.000000
-0.571578	-0.614476	0.781531	0.824051	1.045000	0.000000	0.000000	0.000000	-0.284353	1.409849	0.000000
-0.563708	-0.603873	0.792598	0.784501	0.990000	0.000000	0.000000	0.000000	-0.273210	1.329894	0.000000
-0.555727	-0.588361	0.803510	0.844401	1.045000	0.000000	0.000000	0.000000	-0.753095	1.105597	0.000000
-0.547638	-0.577071	0.814265	0.804851	0.990000	0.000000	0.000000	0.000000	-0.320109	1.011036	0.000000
-0.539442	-0.567548	0.824862	0.864751	1.045000	0.000000	0.000000	0.000000	-0.132718	0.972626	0.000000
-0.531141	-0.559596	0.835298	0.825201	0.990000	0.000000	0.000000	0.000000	0.034878	0.984512	0.000000
-0.522737	-0.555866	0.845571	0.885101	1.045000	0.000000	0.000000	0.000000	0.467384	1.126384	0.000000
-0.514230	-0.552037	0.855680	0.845551	0.990000	0.000000	0.000000	0.000000	0.467758	1.268602	0.000000
-0.505624	-0.548502	0.865621	0.905451	1.045000	0.000000	0.000000	0.000000	0.507235	1.422916	0.000000
-0.496918	-0.543496	0.875394	0.865901	0.990000	0.000000	0.000000	0.000000	0.369830	1.536194	0.000000
-0.488116	-0.533874	0.884996	0.925801	1.045000	0.000000	0.000000	0.000000	-0.081904	1.513911	0.000000
-0.479219	-0.523272	0.894425	0.886251	0.990000	0.000000	0.000000	0.000000	-0.170563	1.464945	0.000000
-0.470228	-0.511294	0.903680	0.946151	1.045000	0.000000	0.000000	0.000000	-0.298665	1.377398	0.000000
-0.461146	-0.494604	0.912759	0.906601	0.990000	0.000000	0.000000	0.000000	-0.760736	1.150850	0.000000
-0.451974	-0.483413	0.921660	0.966501	1.045000	0.000000	0.000000	0.000000	-0.201968	1.091832	0.000000
-0.442714	-0.473497	0.930382	0.926951	0.990000	0.000000	0.000000	0.000000	-0.065529	1.073712	0.000000
-0.433367	-0.468195	0.938922	0.986851	1.045000	0.000000	0.000000	0.000000	0.404523	1.196811	0.000000
-0.423936	-0.461421	0.947279	0.947301	0.990000	0.000000	0.000000	0.000000	0.265710	1.278398	0.000000
-0.414422	-0.455236	0.955451	0.907201	0.935000	0.000000	0.000000	0.000000	0.332879	1.380302	0.000000
-0.404827	-0.444339	0.963437	0.966551	0.990000	0.000000	0.000000	0.000000	-0.130281	1.343194	0.000000
-0.395154	-0.435012	0.971235	1.026451	1.045000	0.000000	0.000000	0.000000	0.034691	1.355594	0.000000
-0.385403	-0.425195	0.978844	0.986901	0.990000	0.000000	0.000000	0.000000	-0.006693	1.355576	0.000000
-0.375578	-0.411941	0.986262	1.046801	1.045000	0.000000	0.000000	0.000000	-0.342791	1.254557	0.000000
-0.365679	-0.400651	0.993487	1.007251	0.990000	0.000000	0.000000	0.000000	-0.139119	1.214570	0.000000
-0.355708	-0.392012	1.000519	0.967151	0.935000	0.000000	0.000000	0.000000	0.133082	1.256309	0.000000
-0.345669	-0.383667	1.007356	1.026501	0.990000	0.000000	0.000000	0.000000	0.169469	1.309050	0.000000
-0.335562	-0.376402	1.013997	1.086401	1.045000	0.000000	0.000000	0.000000	0.284200	1.396352	0.000000
-0.325390	-0.367272	1.020440	1.046851	0.990000	0.000000	0.000000	0.000000	0.104210	1.429709	0.000000
-0.315154	-0.354215	1.026684	1.006751	0.935000	0.000000	0.000000	0.000000	-0.282146	1.347018	0.000000
-0.304857	-0.343710	1.032728	1.066101	0.990000	0.000000	0.000000	0.000000	-0.020748	1.342737	0.000000
-0.294500	-0.329965	1.038570	1.026001	0.935000	0.000000	0.000000	0.000000	-0.338781	1.242875	0.000000
-0.284086	-0.321621	1.044210	1.085351	0.990000	0.000000	0.000000	0.000000	0.206921	1.306829	0.000000
-0.273616	-0.313079	1.049647	1.045251	0.935000	0.000000	0.000000	0.000000	0.192825	1.366649	0.000000
-0.263094	-0.306403	1.054878	1.104601	0.990000	0.000000	0.000000	0.000000	0.384691	1.484222	0.000000
-0.252520	-0.295015	1.059905	1.064501	0.935000	0.000000	0.000000	0.000000	-0.081419	1.461921	0.000000
-0.241896	-0.284020	1.064724	1.123851	0.990000	0.000000	0.000000	0.000000	-0.037226	1.452860	0.000000
-0.231226	-0.268410	1.069336	1.083751	0.935000	0.000000	0.000000	0.000000	-0.493931	1.306539	0.000000
-0.220510	-0.256334	1.073739	1.143101	0.990000	0.000000	0.000000	0.000000	-0.135995	1.267532	0.000000
-0.209752	-0.246124	1.077934	1.103001	0.935000	0.000000	0.000000	0.000000	0.054836	1.285802	0.000000
-0.198952	-0.238859	1.081918	1.162351	0.990000	0.000000	0.000000	0.000000	0.353450	1.393832	0.000000
-0.188114	-0.230318	1.085691	1.122251	0.935000	0.000000	0.000000	0.000000	0.229701	1.464853	0.000000
-0.177239	-0.222464	1.089252	1.181601	0.990000	0.000000	0.000000	0.000000	0.302091	1.557741	0.000000
-0.166330	-0.212058	1.092601	1.141501	0.935000	0.000000	0.000000	0.000000	0.050292	1.575115	0.000000
-0.155388	-0.196055	1.095737	1.100851	0.880000	0.000000	0.000000	0.000000	-0.506062	1.425330	0.000000
-0.144416	-0.178384	1.098660	1.159651	0.935000	0.000000	0.000000	0.000000	-0.669929	1.226050	0.000000
-0.133415	-0.166308	1.101368	1.119001	0.880000	0.000000	0.000000	0.000000	-0.107518	1.195439	0.000000
-0.122389	-0.155116	1.103862	1.177801	0.935000	0.000000	0.000000	0.000000	-0.016560	1.192107	0.000000
-0.111339	-0.147949	1.106140	1.137151	0.880000	0.000000	0.000000	0.000000	0.388343	1.310441	0.000000
-0.100267	-0.137248	1.108203	1.195951	0.935000	0.000000	0.000000	0.000000	0.037084	1.323415	0.000000
-0.089175	-0.128020	1.110049	1.155301	0.880000	0.000000	0.000000	0.000000	0.186301	1.381248	0.000000
-0.078067	-0.115748	1.111680	1.114101	0.825000	0.000000	0.000000	0.000000	-0.116302	1.348241	0.000000
-0.066943	-0.105931	1.113093	1.172351	0.880000	0.000000	0.000000	0.000000	0.130657	1.389388	0.000000
-0.055806	-0.092775	1.114290	1.131151	0.825000	0.000000	0.000000	0.000000	-0.201832	1.330686	0.000000
-0.044658	-0.082565	1.115269	1.189401	0.880000	0.000000	0.000000	0.000000	0.093780	1.360716	0.000000
-0.033501	-0.075889	1.116031	1.148201	0.825000	0.000000	0.000000	0.000000	0.448080	1.497259	0.000000
-0.022338	-0.068330	1.116575	1.206451	0.880000	0.000000	0.000000	0.000000	0.360375	1.607671	0.000000
-0.011170	-0.054192	1.116902	1.165251	0.825000	0.000000	0.000000	0.000000	-0.296960	1.520734	0.000000
-0.000000	-0.041332	1.117011	1.123501	0.770000	0.000000	0.000000	0.000000	-0.169115	1.472066	0.000000
0.011169	-0.027882	1.116902	1.181201	0.825000	0.000000	0.000000	0.000000	-0.228020	1.405613	0.000000
0.022337	-0.010996	1.116575	1.139451	0.770000	0.000000	0.000000	0.000000	-0.571849	1.235725	0.000000
0.033500	0.001080	1.116031	1.197151	0.825000	0.000000	0.000000	0.000000	-0.091228	1.209977	0.000000
0.044657	0.009228	1.115269	1.155401	0.770000	0.000000	0.000000	0.000000	0.300818	1.301994	0.000000
0.055805	0.021009	1.114290	1.213101	0.825000	0.000000	0.000000	0.000000	-0.063300	1.284744	0.000000
0.066942	0.030532	1.113093	1.171351	0.770000	0.000000	0.000000	0.000000	0.161414	1.334989	0.000000
0.078066	0.039368	1.111680	1.129051	0.715000	0.000000	0.000000	0.000000	0.228832	1.405573	0.000000
0.089175	0.051738	1.110049	1.186201	0.770000	0.000000	0.000000	0.000000	-0.126119	1.369609	0.000000
0.100266	0.061654	1.108203	1.143901	0.715000	0.000000	0.000000	0.000000	0.117579	1.406813	0.000000
0.111338	0.069802	1.106140	1.201051	0.770000	0.000000	0.000000	0.000000	0.292339	1.496592	0.000000
0.122388	0.078736	1.103862	1.158751	0.715000	0.000000	0.000000	0.000000	0.211628	1.562263	0.000000
0.133415	0.086786	1.101368	1.215901	0.770000	0.000000	0.000000	0.000000	0.297600	1.653874	0.000000
0.144415	0.102102	1.098660	1.173601	0.715000	0.000000	0.000000	0.000000	-0.431494	1.526542	0.000000
0.155387	0.115846	1.095738	1.130751	0.660000	0.000000	0.000000	0.000000	-0.277230	1.445350	0.000000
0.166329	0.134696	1.092601	1.187351	0.715000	0.000000	0.000000	0.000000	-0.790768	1.209701	0.000000
0.177238	0.147262	1.089252	1.144501	0.660000	0.000000	0.000000	0.000000	-0.165692	1.161492	0.000000
0.188113	0.157865	1.085691	1.101101	0.605000	0.000000	0.000000	0.000000	0.027202	1.171165	0.000000
0.198952	0.164541	1.081918	1.157151	0.660000	0.000000	0.000000	0.000000	0.416234	1.297755	0.000000
0.209751	0.174555	1.077934	1.113751	0.605000	0.000000	0.000000	0.000000	0.078561	1.323083	0.000000
0.220510	0.183489	1.073740	1.169801	0.660000	0.000000	0.000000	0.000000	0.182464	1.379674	0.000000
0.231225	0.192226	1.069336	1.126401	0.605000	0.000000	0.000000	0.000000	0.197800	1.440964	0.000000
0.241896	0.204694	1.064724	1.182451	0.660000	0.000000	0.000000	0.000000	-0.179772	1.388892	0.000000
0.252519	0.218930	1.059905	1.139051	0.605000	0.000000	0.000000	0.000000	-0.361202	1.282211	0.000000
0.263093	0.227765	1.054879	1.095101	0.550000	0.000000	0.000000	0.000000	0.173836	1.336128	0.000000
0.273616	0.236896	1.049647	1.150601	0.605000	0.000000	0.000000	0.000000	0.139255	1.379740	0.000000
0.284085	0.244259	1.044210	1.106651	0.550000	0.000000	0.000000	0.000000	0.310635	1.474922	0.000000
0.294499	0.257414	1.038570	1.062151	0.495000	0.000000	0.000000	0.000000	-0.274135	1.394536	0.000000
0.304856	0.268704	1.032728	1.117101	0.550000	0.000000	0.000000	0.000000	-0.093344	1.368340	0.000000
0.315153	0.279700	1.026684	1.072601	0.495000	0.000000	0.000000	0.000000	-0.069835	1.349163	0.000000
0.325389	0.294819	1.020440	1.127551	0.550000	0.000000	0.000000	0.000000	-0.488313	1.204197	0.000000
0.335561	0.304145	1.013997	1.083051	0.495000	0.000000	0.000000	0.000000	0.084575	1.231141	0.000000
0.345668	0.312588	1.007357	1.038001	0.440000	0.000000	0.000000	0.000000	0.166390	1.282712	0.000000
0.355708	0.318479	1.000520	1.092401	0.495000	0.000000	0.000000	0.000000	0.414906	1.409045	0.000000
0.365678	0.328591	0.993488	1.047351	0.440000	0.000000	0.000000	0.000000	-0.014180	1.406645	0.000000
0.375577	0.338703	0.986262	1.101751	0.495000	0.000000	0.000000	0.000000	-0.021309	1.402096	0.000000
0.385403	0.352546	0.978844	1.056701	0.440000	0.000000	0.000000	0.000000	-0.401695	1.283231	0.000000
0.395153	0.363345	0.971235	1.011101	0.385000	0.000000	0.000000	0.000000	-0.104867	1.253361	0.000000
0.404827	0.374144	0.963437	1.064951	0.440000	0.000000	0.000000	0.000000	-0.112570	1.221124	0.000000
0.414421	0.384354	0.955451	1.019351	0.385000	0.000000	0.000000	0.000000	-0.061558	1.204160	0.000000
0.423935	0.389459	0.947279	0.973201	0.330000	0.000000	0.000000	0.000000	0.440872	1.338146	0.000000
0.433366	0.396528	0.938922	1.026500	0.385000	0.000000	0.000000	0.000000	0.236258	1.410865	0.000000
0.442713	0.403793	0.930382	0.980350	0.330000	0.000000	0.000000	0.000000	0.208174	1.475263	0.000000
0.451973	0.413610	0.921661	1.033650	0.385000	0.000000	0.000000	0.000000	-0.055711	1.460468	0.000000
0.461146	0.428337	0.912760	0.987500	0.330000	0.000000	0.000000	0.000000	-0.555396	1.295489	0.000000
0.470228	0.439921	0.903681	0.940800	0.275000	0.000000	0.000000	0.000000	-0.250227	1.221937	0.000000
0.479219	0.455138	0.894426	0.993550	0.330000	0.000000	0.000000	0.000000	-0.622641	1.036348	0.000000
0.488116	0.462600	0.884996	0.946850	0.275000	0.000000	0.000000	0.000000	0.143597	1.080703	0.000000
0.496918	0.468392	0.875394	0.899600	0.220000	0.000000	0.000000	0.000000	0.300978	1.172423	0.000000
0.505623	0.472319	0.865622	0.951800	0.275000	0.000000	0.000000	0.000000	0.477823	1.317435	0.000000
0.514230	0.479486	0.855680	0.904550	0.220000	0.000000	0.000000	0.000000	0.143989	1.362369	0.000000
0.522736	0.487143	0.845572	0.956750	0.275000	0.000000	0.000000	0.000000	0.084877	1.389612	0.000000
0.531141	0.500102	0.835299	0.909500	0.220000	0.000000	0.000000	0.000000	-0.455458	1.254526	0.000000
0.539442	0.509429	0.824863	0.861700	0.165000	0.000000	0.000000	0.000000	-0.102566	1.225257	0.000000
0.547637	0.522781	0.814266	0.913350	0.220000	0.000000	0.000000	0.000000	-0.515599	1.071820	0.000000
0.555726	0.532304	0.803511	0.865550	0.165000	0.000000	0.000000	0.000000	-0.143394	1.029973	0.000000
0.563707	0.539765	0.792598	0.917200	0.220000	0.000000	0.000000	0.000000	0.051939	1.046752	0.000000
0.571578	0.543005	0.781532	0.869400	0.165000	0.000000	0.000000	0.000000	0.463101	1.187111	0.000000
0.579337	0.546441	0.770313	0.821050	0.110000	0.000000	0.000000	0.000000	0.432323	1.318453	0.000000
0.586984	0.550270	0.758944	0.872150	0.165000	0.000000	0.000000	0.000000	0.381759	1.434816	0.000000
0.594516	0.556160	0.747426	0.823801	0.110000	0.000000	0.000000	0.000000	0.164149	1.485979	0.000000
0.601932	0.568137	0.735764	0.774900	0.055000	0.000000	0.000000	0.000000	-0.456125	1.350831	0.000000
0.609230	0.583158	0.723957	0.825450	0.110000	0.000000	0.000000	0.000000	-0.772202	1.120474	0.000000
0.616410	0.594154	0.712010	0.776550	0.055000	0.000000	0.000000	0.000000	-0.381562	1.007118	0.000000
0.623470	0.604855	0.699924	0.727100	-0.000000	0.000000	0.000000	0.000000	-0.364127	0.898811	0.000000
0.630408	0.614083	0.687701	0.777101	0.055000	0.000000	0.000000	0.000000	-0.229019	0.830921	0.000000
0.637224	0.617028	0.675344	0.727651	-0.000000	0.000000	0.000000	0.000000	0.387009	0.948034	0.000000
0.643915	0.618992	0.662856	0.777651	0.055000	0.000000	0.000000	0.000000	0.472761	1.091108	0.000000
0.650480	0.620465	0.650238	0.728201	-0.000000	0.000000	0.000000	0.000000	0.509295	1.245398	0.000000
0.656919	0.623312	0.637494	0.678201	-0.055000	0.000000	0.000000	0.000000	0.359169	1.354829	0.000000
0.663230	0.626846	0.624625	0.727651	-0.000000	0.000000	0.000000	0.000000	0.277640	1.439940	0.000000
0.669411	0.632736	0.611634	0.677651	-0.055000	0.000000	0.000000	0.000000	0.029091	1.450501	0.000000
0.675462	0.645008	0.598525	0.627101	-0.110000	0.000000	0.000000	0.000000	-0.622095	1.265396	0.000000
0.681381	0.656495	0.585298	0.676001	-0.055000	0.000000	0.000000	0.000000	-0.556724	1.099623	0.000000
0.687168	0.666803	0.571958	0.625451	-0.110000	0.000000	0.000000	0.000000	-0.452198	0.964982	0.000000
0.692820	0.679664	0.558506	0.674351	-0.055000	0.000000	0.000000	0.000000	-0.720849	0.749385	0.000000
0.698337	0.687518	0.544945	0.623801	-0.110000	0.000000	0.000000	0.000000	-0.233664	0.679827	0.000000
0.703719	0.692230	0.531278	0.572701	-0.165000	0.000000	0.000000	0.000000	0.066881	0.700466	0.000000
0.708963	0.692918	0.517507	0.621051	-0.110000	0.000000	0.000000	0.000000	0.455679	0.837971	0.000000
0.714068	0.693212	0.503635	0.569951	-0.165000	0.000000	0.000000	0.000000	0.481127	0.983352	0.000000
0.719035	0.693605	0.489666	0.518301	-0.220000	0.000000	0.000000	0.000000	0.457389	1.121841	0.000000
0.723861	0.695176	0.475600	0.566101	-0.165000	0.000000	0.000000	0.000000	0.325561	1.220943	0.000000
0.728547	0.698121	0.461443	0.514451	-0.220000	0.000000	0.000000	0.000000	0.174005	1.274666	0.000000
0.733090	0.701459	0.447195	0.462251	-0.275000	0.000000	0.000000	0.000000	0.120532	1.312407	0.000000
0.737490	0.705680	0.432860	0.509501	-0.220000	0.000000	0.000000	0.000000	0.017883	1.319362	0.000000
0.741747	0.714712	0.418440	0.457301	-0.275000	0.000000	0.000000	0.000000	-0.477551	1.177449	0.000000
0.745859	0.724039	0.403939	0.504551	-0.220000	0.000000	0.000000	0.000000	-0.521464	1.022100	0.000000
0.749825	0.736605	0.389359	0.452351	-0.275000	0.000000	0.000000	0.000000	-0.859982	0.764767	0.000000
0.753646	0.743478	0.374703	0.399601	-0.330000	0.000000	0.000000	0.000000	-0.305186	0.673720	0.000000
0.757319	0.750055	0.359975	0.446301	-0.275000	0.000000	0.000000	0.000000	-0.290426	0.586955	0.000000
0.760845	0.753688	0.345176	0.393551	-0.330000	0.000000	0.000000	0.000000	-0.010666	0.584113	0.000000
0.764223	0.756829	0.330310	0.440251	-0.275000	0.000000	0.000000	0.000000	0.023589	0.591560	0.000000
0.767451	0.758596	0.315379	0.387501	-0.330000	0.000000	0.000000	0.000000	0.146135	0.635843	0.000000
0.770530	0.760265	0.300387	0.334201	-0.385000	0.000000	0.000000	0.000000	0.140991	0.678653	0.000000
0.773459	0.761345	0.285336	0.380351	-0.330000	0.000000	0.000000	0.000000	0.184874	0.734721	0.000000
0.776236	0.763014	0.270230	0.327051	-0.385000	0.000000	0.000000	0.000000	0.110890	0.768649	0.000000
0.778863	0.764389	0.255071	0.273201	-0.440000	0.000000	0.000000	0.000000	0.125210	0.806936	0.000000
0.781338	0.765861	0.239862	0.318801	-0.385000	0.000000	0.000000	0.000000	0.100208	0.837772	0.000000
0.783660	0.767334	0.224607	0.264951	-0.440000	0.000000	0.000000	0.000000	0.084976	0.864082	0.000000
0.785830	0.768316	0.209307	0.310551	-0.385000	0.000000	0.000000	0.000000	0.118786	0.900593	0.000000
0.787846	0.769297	0.193967	0.256701	-0.440000	0.000000	0.000000	0.000000	0.103466	0.932560	0.000000
0.789709	0.770868	0.178589	0.202301	-0.495000	0.000000	0.000000	0.000000	0.029202	0.942263	0.000000
0.791418	0.771850	0.163177	0.247351	-0.440000	0.000000	0.000000	0.000000	0.072711	0.965054	0.000000
0.792972	0.773126	0.147732	0.192951	-0.495000	0.000000	0.000000	0.000000	0.027830	0.974396	0.000000
0.794372	0.775090	0.132259	0.138001	-0.550000	0.000000	0.000000	0.000000	-0.056352	0.958454	0.000000
0.795617	0.776857	0.116760	0.182501	-0.495000	0.000000	0.000000	0.000000	-0.052203	0.943731	0.000000
0.796707	0.778624	0.101238	0.127551	-0.550000	0.000000	0.000000	0.000000	-0.067714	0.924322	0.000000
0.797642	0.781177	0.085696	0.172051	-0.495000	0.000000	0.000000	0.000000	-0.161786	0.876609	0.000000
0.798421	0.783435	0.070138	0.117101	-0.550000	0.000000	0.000000	0.000000	-0.147883	0.832993	0.000000
0.799045	0.786969	0.054566	0.061601	-0.605000	0.000000	0.000000	0.000000	-0.291076	0.746274	0.000000
0.799513	0.791190	0.038984	0.105551	-0.550000	0.000000	0.000000	0.000000	-0.375376	0.634078	0.000000
0.799825	0.794234	0.023393	0.050051	-0.605000	0.000000	0.000000	0.000000	-0.273153	0.552412	0.000000
0.799981	0.797768	0.007799	0.094001	-0.550000	0.000000	0.000000	0.000000	-0.337833	0.451172	0.000000
0.799981	0.800124	-0.007798	0.038501	-0.605000	0.000000	0.000000	0.000000	-0.235619	0.380479	0.000000
0.799825	0.800910	-0.023392	-0.017549	-0.660000	0.000000	0.000000	0.000000	-0.094135	0.352185	0.000000
0.799513	0.801008	-0.038983	0.025851	-0.605000	0.000000	0.000000	0.000000	-0.041005	0.339808	0.000000
0.799045	0.801008	-0.054565	-0.030199	-0.660000	0.000000	0.000000	0.000000	-0.046775	0.325678	0.000000
0.798421	0.801008	-0.070137	0.013201	-0.605000	0.000000	0.000000	0.000000	-0.062352	0.306843	0.000000
0.797642	0.801008	-0.085695	-0.042849	-0.660000	0.000000	0.000000	0.000000	-0.077918	0.283299	0.000000
0.796708	0.801008	-0.101237	-0.099449	-0.715000	0.000000	0.000000	0.000000	-0.093468	0.255044	0.000000
0.795618	0.801008	-0.116759	-0.056599	-0.660000	0.000000	0.000000	0.000000	-0.109000	0.222074	0.000000
0.794372	0.801008	-0.132258	-0.113199	-0.715000	0.000000	0.000000	0.000000	-0.124510	0.184389	0.000000
0.792972	0.801008	-0.147731	-0.070349	-0.660000	0.000000	0.000000	0.000000	-0.139997	0.141989	0.000000
0.791418	0.801008	-0.163176	-0.126949	-0.715000	0.000000	0.000000	0.000000	-0.155456	0.094872	0.000000
0.789709	0.801008	-0.178588	-0.084099	-0.660000	0.000000	0.000000	0.000000	-0.170885	0.043042	0.000000
0.787846	0.801008	-0.193966	-0.140699	-0.715000	0.000000	0.000000	0.000000	-0.186280	-0.013500	0.000000
0.785830	0.801008	-0.209306	-0.197849	-0.770000	0.000000	0.000000	0.000000	-0.201640	-0.074751	0.000000
0.783660	0.800910	-0.224606	-0.155549	-0.715000	0.000000	0.000000	0.000000	-0.207142	-0.137756	0.000000
0.781338	0.800419	-0.239861	-0.212699	-0.770000	0.000000	0.000000	0.000000	-0.183150	-0.193655	0.000000
0.778863	0.799241	-0.255070	-0.270399	-0.825000	0.000000	0.000000	0.000000	-0.129660	-0.233572	0.000000
0.776237	0.797474	-0.270229	-0.228649	-0.770000	0.000000	0.000000	0.000000	-0.085939	-0.260416	0.000000
0.773459	0.796001	-0.285335	-0.286349	-0.825000	0.000000	0.000000	0.000000	-0.130524	-0.300700	0.000000
0.770530	0.794528	-0.300386	-0.244599	-0.770000	0.000000	0.000000	0.000000	-0.145603	-0.345581	0.000000
0.767451	0.792663	-0.315378	-0.302299	-0.825000	0.000000	0.000000	0.000000	-0.121355	-0.383248	0.000000
0.764223	0.790601	-0.330309	-0.260549	-0.770000	0.000000	0.000000	0.000000	-0.116681	-0.419571	0.000000
0.760845	0.787460	-0.345175	-0.318249	-0.825000	0.000000	0.000000	0.000000	-0.023588	-0.427978	0.000000
0.757320	0.785005	-0.359974	-0.376499	-0.880000	0.000000	0.000000	0.000000	-0.107143	-0.461506	0.000000
0.753646	0.782649	-0.374703	-0.335299	-0.825000	0.000000	0.000000	0.000000	-0.131725	-0.502473	0.000000
0.749826	0.779606	-0.389358	-0.393549	-0.880000	0.000000	0.000000	0.000000	-0.077695	-0.527271	0.000000
0.745859	0.775973	-0.403938	-0.352349	-0.825000	0.000000	0.000000	0.000000	-0.033408	-0.538799	0.000000
0.741747	0.773126	-0.418439	-0.410599	-0.880000	0.000000	0.000000	0.000000	-0.126488	-0.578314	0.000000
0.737491	0.770279	-0.432859	-0.369399	-0.825000	0.000000	0.000000	0.000000	-0.140949	-0.622238	0.000000
0.733090	0.765567	-0.447194	-0.427649	-0.880000	0.000000	0.000000	0.000000	0.031206	-0.614501	0.000000
0.728547	0.761149	-0.461442	-0.386449	-0.825000	0.000000	0.000000	0.000000	-0.012539	-0.619892	0.000000
0.723862	0.756240	-0.475600	-0.444699	-0.880000	0.000000	0.000000	0.000000	0.022346	-0.614807	0.000000
0.719035	0.748975	-0.489665	-0.503499	-0.935000	0.000000	0.000000	0.000000	0.243853	-0.543148	0.000000
0.714069	0.743085	-0.503635	-0.462849	-0.880000	0.000000	0.000000	0.000000	0.092391	-0.516882	0.000000
0.708963	0.735820	-0.517506	-0.521649	-0.935000	0.000000	0.000000	0.000000	0.215915	-0.453450	0.000000
0.703719	0.729242	-0.531277	-0.480999	-0.880000	0.000000	0.000000	0.000000	0.133371	-0.414715	0.000000
0.698338	0.724137	-0.544944	-0.539799	-0.935000	0.000000	0.000000	0.000000	-0.027610	-0.424288	0.000000
0.692821	0.718148	-0.558505	-0.499149	-0.880000	0.000000	0.000000	0.000000	0.047133	-0.411415	0.000000
0.687168	0.714320	-0.571957	-0.557949	-0.935000	0.000000	0.000000	0.000000	-0.182358	-0.467480	0.000000
0.681382	0.710785	-0.585297	-0.617299	-0.990000	0.000000	0.000000	0.000000	-0.225207	-0.536512	0.000000
0.675463	0.706171	-0.598524	-0.577199	-0.935000	0.000000	0.000000	0.000000	-0.130499	-0.577198	0.000000
0.669412	0.702931	-0.611634	-0.636549	-0.990000	0.000000	0.000000	0.000000	-0.281112	-0.663207	0.000000
0.663230	0.699495	-0.624624	-0.596449	-0.935000	0.000000	0.000000	0.000000	-0.274527	-0.747378	0.000000
0.656920	0.694292	-0.637493	-0.655799	-0.990000	0.000000	0.000000	0.000000	-0.110742	-0.782470	0.000000
0.650481	0.689678	-0.650237	-0.615699	-0.935000	0.000000	0.000000	0.000000	-0.182454	-0.839166	0.000000
0.643915	0.681824	-0.662855	-0.675049	-0.990000	0.000000	0.000000	0.000000	0.128841	-0.802409	0.000000
0.637224	0.674755	-0.675343	-0.634949	-0.935000	0.000000	0.000000	0.000000	0.037748	-0.792961	0.000000
0.630409	0.666312	-0.687700	-0.694299	-0.990000	0.000000	0.000000	0.000000	0.162770	-0.745925	0.000000
0.623471	0.654629	-0.699923	-0.654199	-0.935000	0.000000	0.000000	0.000000	0.474457	-0.605146	0.000000
0.616411	0.645794	-0.712009	-0.713549	-0.990000	0.000000	0.000000	0.000000	0.177596	-0.553336	0.000000
0.609231	0.634798	-0.723956	-0.773449	-1.045000	0.000000	0.000000	0.000000	0.381563	-0.440146	0.000000
0.601932	0.627926	-0.735763	-0.733899	-0.990000	0.000000	0.000000	0.000000	-0.042648	-0.454240	0.000000
0.594516	0.621741	-0.747426	-0.793799	-1.045000	0.000000	0.000000	0.000000	-0.123105	-0.492533	0.000000
0.586984	0.618599	-0.758943	-0.754249	-0.990000	0.000000	0.000000	0.000000	-0.439037	-0.625825	0.000000
0.579338	0.614967	-0.770312	-0.814149	-1.045000	0.000000	0.000000	0.000000	-0.401393	-0.748024	0.000000
0.571578	0.610353	-0.781531	-0.774599	-0.990000	0.000000	0.000000	0.000000	-0.314513	-0.844316	0.000000
0.563708	0.605444	-0.792598	-0.734499	-0.935000	0.000000	0.000000	0.000000	-0.296203	-0.935264	0.000000
0.555727	0.596608	-0.803510	-0.793849	-0.990000	0.000000	0.000000	0.000000	0.085506	-0.911656	0.000000
0.547638	0.587969	-0.814265	-0.853749	-1.045000	0.000000	0.000000	0.000000	0.055037	-0.897162	0.000000
0.539442	0.574617	-0.824862	-0.814199	-0.990000	0.000000	0.000000	0.000000	0.515600	-0.744241	0.000000
0.531141	0.563916	-0.835298	-0.874099	-1.045000	0.000000	0.000000	0.000000	0.240011	-0.673876	0.000000
0.522737	0.553117	-0.845571	-0.834549	-0.990000	0.000000	0.000000	0.000000	0.239474	-0.603553	0.000000
0.514230	0.541532	-0.855680	-0.894449	-1.045000	0.000000	0.000000	0.000000	0.307823	-0.512571	0.000000
0.505624	0.535740	-0.865621	-0.854899	-0.990000	0.000000	0.000000	0.000000	-0.281433	-0.598507	0.000000
0.496919	0.529751	-0.875394	-0.914799	-1.045000	0.000000	0.000000	0.000000	-0.271655	-0.681645	0.000000
0.488116	0.525333	-0.884996	-0.875249	-0.990000	0.000000	0.000000	0.000000	-0.438423	-0.815032	0.000000
0.479219	0.518461	-0.894425	-0.935149	-1.045000	0.000000	0.000000	0.000000	-0.202502	-0.877745	0.000000
0.470229	0.511687	-0.903680	-0.895599	-0.990000	0.000000	0.000000	0.000000	-0.221661	-0.946316	0.000000
0.461146	0.503244	-0.912759	-0.955499	-1.045000	0.000000	0.000000	0.000000	-0.063932	-0.967601	0.000000
0.451974	0.490088	-0.921660	-0.915949	-0.990000	0.000000	0.000000	0.000000	0.398317	-0.850011	0.000000
0.442714	0.478897	-0.930382	-0.975849	-1.045000	0.000000	0.000000	0.000000	0.193156	-0.793874	0.000000
0.433367	0.467312	-0.938922	-0.936299	-0.990000	0.000000	0.000000	0.000000	0.223795	-0.728432	0.000000
0.423936	0.455433	-0.947279	-0.996199	-1.045000	0.000000	0.000000	0.000000	0.244799	-0.656567	0.000000
0.414422	0.448462	-0.955451	-0.956649	-0.990000	0.000000	0.000000	0.000000	-0.254339	-0.734571	0.000000
0.404827	0.440019	-0.963437	-1.016549	-1.045000	0.000000	0.000000	0.000000	-0.115156	-0.770877	0.000000
0.395154	0.433147	-0.971235	-0.976999	-0.990000	0.000000	0.000000	0.000000	-0.280128	-0.856816	0.000000
0.385403	0.425391	-0.978844	-1.036899	-1.045000	0.000000	0.000000	0.000000	-0.199474	-0.918657	0.000000
0.375578	0.413807	-0.986262	-0.997349	-0.990000	0.000000	0.000000	0.000000	0.175894	-0.867801	0.000000
0.365679	0.403793	-0.993487	-0.957249	-0.935000	0.000000	0.000000	0.000000	0.011492	-0.866259	0.000000
0.355708	0.389656	-1.000519	-1.016599	-0.990000	0.000000	0.000000	0.000000	0.416697	-0.742947	0.000000
0.345669	0.380525	-1.007356	-1.076499	-1.045000	0.000000	0.000000	0.000000	-0.090929	-0.771968	0.000000
0.335562	0.371002	-1.013997	-1.036949	-0.990000	0.000000	0.000000	0.000000	-0.058398	-0.791260	0.000000
0.325390	0.364228	-1.020440	-0.996849	-0.935000	0.000000	0.000000	0.000000	-0.339829	-0.895150	0.000000
0.315154	0.354116	-1.026684	-1.056199	-0.990000	0.000000	0.000000	0.000000	-0.012378	-0.900812	0.000000
0.304857	0.341746	-1.032728	-1.016099	-0.935000	0.000000	0.000000	0.000000	0.207280	-0.840473	0.000000
0.294500	0.331634	-1.038570	-1.075449	-0.990000	0.000000	0.000000	0.000000	-0.024466	-0.849669	0.000000
0.284086	0.317399	-1.044210	-1.035349	-0.935000	0.000000	0.000000	0.000000	0.382127	-0.736697	0.000000
0.273616	0.307287	-1.049647	-1.094700	-0.990000	0.000000	0.000000	0.000000	-0.035745	-0.749104	0.000000
[truncated: 1,381 more rows]
